# Supplementary material for: Transcriptomic profile of leg muscle during early growth and development in Haiyang yellow chicken
Source: Arch Anim Breed. 2021 Sep 20;64(2):405–16. doi: 10.5194/aab-64-405-2021 (PMC8461557; doi:10.5194/aab-64-405-2021)
Supplement: The supplement related to this article is available online at: https://doi.org/10.5194/aab-64-405-2021-supplement. [file aab-64-405-supplement.zip]

Archive with 8 entries (7 files):
- aab-64-405-2021-supplement-title-page.pdf
- Supplementary Files/
- Supplementary Files/Table S1.xlsx
- Supplementary Files/Table S4.xls
- Supplementary Files/Table S6.xls
- Supplementary Files/Table S5.xls
- Supplementary Files/Table S2.xlsx
- Supplementary Files/Table S3.xlsx
