# Supplementary material for: Transcriptomic profile of leg muscle during early growth and development in Haiyang yellow chicken
Source: Arch Anim Breed. 2021 Sep 20;64(2):405–16. doi: 10.5194/aab-64-405-2021 (PMC8461557; doi:10.5194/aab-64-405-2021)
Supplement: The supplement related to this article is available online at: https://doi.org/10.5194/aab-64-405-2021-supplement. [file aab-64-405-supplement.zip › Supplementary Files/Table S6.xls]

## Sheet: gene.description
Table S6 The expression level of all the different expression genes
Gene_id		Strand	start	end	length	H_E12_F1_readcount	H_E12_F2_readcount	H_E12_F3_readcount	H_E16_F1_readcount	H_E16_F2_readcount	H_E16_F3_readcount	H_1d_F1_readcount	H_1d_F2_readcount	H_1d_F3_readcount	H_10w_F1_readcount	H_10w_F2_readcount	H_10w_F3_readcount	H_E12_F1_fpkm	H_E12_F2_fpkm	H_E12_F3_fpkm	H_E16_F1_fpkm	H_E16_F2_fpkm	H_E16_F3_fpkm	H_1d_F1_fpkm	H_1d_F2_fpkm	H_1d_F3_fpkm	H_10w_F1_fpkm	H_10w_F2_fpkm	H_10w_F3_fpkm	H_E12_F_group_fpkm	H_E16_F_group_fpkm	H_1d_F_group_fpkm	H_10w_F_group_fpkm	H_10w_F_readcount(H_10w_FvsH_1d_F)	H_1d_F_readcount(H_10w_FvsH_1d_F)	log2FoldChange(H_10w_FvsH_1d_F)	pval(H_10w_FvsH_1d_F)	padj(H_10w_FvsH_1d_F)	significant(H_10w_FvsH_1d_F)	H_10w_F_readcount(H_10w_FvsH_E12_F)	H_E12_F_readcount(H_10w_FvsH_E12_F)	log2FoldChange(H_10w_FvsH_E12_F)	pval(H_10w_FvsH_E12_F)	padj(H_10w_FvsH_E12_F)	significant(H_10w_FvsH_E12_F)	H_10w_F_readcount(H_10w_FvsH_E16_F)	H_E16_F_readcount(H_10w_FvsH_E16_F)	log2FoldChange(H_10w_FvsH_E16_F)	pval(H_10w_FvsH_E16_F)
//regulation of secondary metabolic process//regulation of RNA biosynthetic process//positive regulation of apoptotic process//taxis//innate immune response//interleukin-8 production//blood vessel morphogenesis//stem cell differentiation//negative regulation of cellular response to growth factor stimulus//regulation of defense response//chemokine metabolic process//establishment of apical/basal c…		proteinaceous extracellular matrix//extracellular matrix//intracellular//cell//cell part//extracellular space//extracellular region part//extracellular region//cell surface//cellular_component	GO:0042056//GO:0003677//GO:0005109//GO:0005488//GO:0003676//GO:1901363//GO:1902379//GO:0005115//GO:0001071//GO:0005110//GO:0005125//GO:0003674//GO:0019904//GO:0000975//GO:0001664//GO:0005102//GO:0001067//GO:0097159//GO:0044212//GO:0003700//GO:0005515	chemoattractant activity//DNA binding//frizzled binding//binding//nucleic acid binding//heterocyclic compound binding//chemoattractant activity involved in axon guidance//receptor tyrosine kinase-like orphan receptor binding//nucleic acid binding transcription factor activity//frizzled-2 binding//cytokine activity//molecular_function//protein domain specific binding//regulatory region DNA binding…	K00444 wingless-type MMTV integration site family, member 5 | (RefSeq) WNT5A; Wnt family member 5A
ENSGALG00000000003		+	20174067	20177667	1845	139	171	147	20	19	33	20	14	93	27	1	19	3.48229	5.59881	4.61615	0.813209	0.620544	0.895163	0.600555	0.421544	2.59112	0.773162	0.0301232	0.473873	4.56575	0.776305	1.20441	0.425719	13.8623	44.3376	-1.6774	0.22776	0.69433	FALSE	18.2383	127.09	-2.8008	5.7812e-09	6.1268e-08	DOWN	15.9215	22.2366	-0.48197	0.52234
ENSGALG00000000004		-	34434331	34440653	3120	679	274	291	310	336	442	628	600	565	626	786	719	9.28495	4.89678	4.98787	6.88009	5.98989	6.54441	10.293	9.86111	8.59239	9.78456	12.9236	9.78808	6.38987	6.47146	9.58217	10.8321	650.939	656.517	-0.012311	0.95596	1	FALSE	859.102	325.825	1.3987	9.5563e-06	6.0144e-05	UP	749.279	339.82	1.1407	5.7606e-06
ENSGALG00000000011		-	31441001	31443806	990	750	580	559	307	340	413	447	374	341	301	259	357	32.3214	32.6668	30.1963	21.4729	19.1019	19.2716	23.0892	19.3716	16.3433	14.827	13.4208	15.3164	31.7282	19.9488	19.6014	14.5214	276.307	426.662	-0.62682	0.057339	0.31998	FALSE	364.419	513.462	-0.49466	0.092174	0.1986	FALSE	317.939	332.422	-0.064264	0.84983
ENSGALG00000000044		+	13618797	13621217	1632	890	189	125	156	171	338	8	14	365	5	2	2	23.2667	6.45737	4.09606	6.61899	5.82787	9.56752	0.250673	0.439883	10.6119	0.149407	0.0628673	0.0520515	11.2734	7.33812	3.76748	0.0881086	2.76519	131.688	-5.5736	0.12227	0.49929	FALSE	3.64369	300.32	-6.365	0.0021358	0.0078107	DOWN	3.17772	201.592	-5.9873	1.1516e-22
ENSGALG00000000048		+	2898320	2906240	4610	187	79	140	65	56	65	160	108	126	115	85	132	1.79568	0.991437	1.68511	1.01303	0.701045	0.675833	1.84154	1.24646	1.34559	1.26224	0.981427	1.26189	1.49074	0.796637	1.47786	1.16852	99.7254	144.319	-0.53323	0.16706	0.59203	FALSE	131.497	108.403	0.27863	0.47352	0.69929	FALSE	114.735	59.4845	0.94771	0.0075642
ENSGALG00000000055		-	60510474	60514691	1308	1539	1025	1032	991	1282	1333	1840	2314	1948	1655	1252	1909	53.5565	46.6174	45.0159	55.9719	58.1609	50.2276	76.7476	96.7837	75.3908	65.8308	52.3877	66.1361	48.3966	54.7868	82.974	61.4515	1447.29	2231.64	-0.62475	0.038947	0.24955	FALSE	1908.45	969.94	0.97643	0.00027259	0.001258	UP	1665.15	1131.6	0.55729	0.011431
ENSGALG00000000059		+	19086513	19089789	2718	878	420	719	19	5	21	3	9	8	4	5	5	17.3182	10.827	17.7766	0.608253	0.128572	0.448503	0.0709254	0.213361	0.17549	0.090183	0.118585	0.0981831	15.3073	0.395109	0.153259	0.102317	4.26089	7.23554	-0.76395	0.53959	0.97621	FALSE	5.62312	541.921	-6.5906	3.7031e-28	2.2838e-26	DOWN	4.90469	14.2961	-1.5434	0.12812
ENSGALG00000000067		-	90447247	90450343	1636	766	603	604	198	247	278	79	85	179	203	209	211	19.9761	20.5517	19.7438	8.38048	8.39745	7.8499	2.46934	2.66419	5.19146	6.0511	6.55357	5.478	20.0905	8.20928	3.44166	6.02756	189.812	122.647	0.63006	0.097205	0.43775	FALSE	250.437	537.349	-1.1014	0.00018374	0.00088209	DOWN	218.437	226.215	-0.050478	0.84434
ENSGALG00000000071		+	189094840	189101813	2953	157	289	147	110	100	157	49	45	39	48	30	97	2.3034	5.54138	2.70333	2.6193	1.91267	2.49407	0.861666	0.793501	0.636341	0.804949	0.529227	1.41677	3.51604	2.34201	0.763836	0.916983	51.0522	48.8237	0.064393	0.80522	1	FALSE	67.2858	166.882	-1.3105	0.068445	0.15522	FALSE	58.7485	114.518	-0.96295	0.014535
ENSGALG00000000081		-	205312	210738	1862	53	1	4	5	87	18	11	2	40	69	12	25	1.2144	0.0299457	0.114883	0.185942	2.5988	0.446576	0.3021	0.0550782	1.0193	1.80714	0.330611	0.570274	0.453075	1.07711	0.458825	0.902673	32.2518	18.4727	0.80399	0.5528	0.9843	FALSE	42.4565	13.7764	1.6238	0.29876	0.50258	FALSE	37.0365	34.2075	0.11463	0.94672
ENSGALG00000000086		-	1104135	1111045	1717	2093	1441	1733	1746	2605	2993	3258	4016	4785	2455	2104	3007	81.2524	73.1106	84.3292	110.01	131.839	125.809	151.597	187.381	206.588	108.937	98.2117	116.214	79.564	122.553	181.855	107.788	2276.37	4372.35	-0.94167	0.0013584	0.020415	DOWN	3002.22	1430.18	1.0698	4.851e-05	0.00026445	UP	2619.39	2270.84	0.206	0.36194
ENSGALG00000000091		+	192954504	192986209	3053	990	771	888	459	512	638	446	371	413	421	441	504	13.8348	14.0813	15.5547	10.4105	9.32775	9.65376	7.47042	6.23127	6.41864	6.72476	7.41015	7.01176	14.4903	9.79735	6.70678	7.04889	414.013	449.486	-0.1186	0.71206	1	FALSE	546.219	723.542	-0.4056	0.14751	0.29046	FALSE	476.482	503.493	-0.07955	0.75367
ENSGALG00000000094		+	1096733	1102404	1248	721	579	648	433	510	803	784	949	1132	962	961	1107	24.6482	25.8689	27.7675	24.0248	22.7295	29.7237	32.1247	38.9925	43.038	37.5908	39.5024	37.6753	26.0949	25.4927	38.0517	38.2562	918.443	1039.03	-0.17798	0.5307	0.97109	FALSE	1211.65	532.601	1.1858	1.7881e-05	0.00010633	UP	1056.96	535.718	0.98038	6.128e-05
ENSGALG00000000102		+	1089611	1092699	897	763	626	792	250	315	420	80	94	74	99	56	90	38.3426	41.1132	49.8878	20.3901	20.6365	22.8531	4.81858	5.6774	4.13565	5.68655	3.38373	4.50254	43.1145	21.2932	4.87721	4.52427	73.7665	90.9264	-0.30173	0.48707	0.94361	FALSE	97.2369	598.876	-2.6227	3.3735e-16	8.0299e-15	DOWN	84.8382	304.514	-1.8437	1.1716e-09
ENSGALG00000000104		-	1080122	1086604	1659	106	96	110	88	107	131	118	89	40	144	101	149	2.72599	3.22656	3.54587	3.67302	3.58733	3.64777	3.63725	2.75089	1.14402	4.23289	3.12313	3.81472	3.16614	3.63604	2.51072	3.72358	118.683	92.0652	0.36639	0.32288	0.80895	FALSE	156.489	85.9167	0.86505	0.016751	0.047365	UP	136.532	101.589	0.4265	0.19755
ENSGALG00000000106		-	1069630	1080947	3655	734	487	523	381	490	549	381	385	359	525	427	464	8.56787	7.42944	7.65229	7.21813	7.45663	6.93885	5.33058	5.40135	4.66044	7.00476	5.99316	5.39205	7.8832	7.20454	5.13079	6.12999	431.042	411.68	0.066305	0.83982	1	FALSE	568.522	471.094	0.2712	0.38064	0.5994	FALSE	495.897	443.612	0.16074	0.54146
ENSGALG00000000107		+	191906	201219	1767	880	182	161	1190	1585	1779	2929	4604	2370	3911	3157	6001	21.2476	5.74314	4.87266	46.6334	49.8915	46.5095	84.7657	133.607	63.6402	107.938	91.6544	144.248	10.6211	47.6782	94.0042	114.613	3886.58	3651.69	0.089941	0.72496	1	FALSE	5124.81	306.473	4.0637	1.6496e-22	6.7483e-21	UP	4472.52	1419.56	1.6556	9.1892e-09
ENSGALG00000000109		-	9950627	9953475	903	377	300	282	177	232	279	187	151	240	341	304	333	17.8122	18.5246	16.7008	13.5729	14.2901	14.2731	10.5899	8.57469	12.6108	18.4157	17.2703	15.6632	17.6792	14.0454	10.5918	17.1164	297.367	209.338	0.50641	0.13985	0.53935	FALSE	392.256	260.948	0.58803	0.05621	0.13187	FALSE	342.155	213.686	0.67916	0.014739
ENSGALG00000000112		-	2013437	2017536	989	115	61	61	778	235	115	389	179	230	129	66	125	4.96096	3.43912	3.29845	54.4716	13.2162	5.37161	20.1136	9.28081	11.0345	6.36084	3.42344	5.3683	3.89951	24.3531	13.4763	5.05086	95.8684	293.633	-1.6149	0.0087914	0.087955	FALSE	126.351	63.0331	1.0033	0.012639	0.037226	UP	110.253	401.79	-1.8656	0.27545
ENSGALG00000000137		+	1667873	1670176	944	2523	1748	2078	878	1055	1382	604	793	866	587	463	715	114.028	103.249	117.72	64.4035	62.1605	67.6299	32.7192	43.0755	43.5277	30.3241	25.1608	32.1705	111.665	64.7313	39.7741	29.2184	529.836	821.697	-0.63306	0.03995	0.25369	FALSE	698.69	1724.06	-1.3031	1.9542e-06	1.3939e-05	DOWN	609.63	1029.04	-0.75529	0.0015007
ENSGALG00000000142		-	1032399	1055550	2142	1049	728	790	542	662	692	596	619	596	676	556	711	26.8314	24.336	25.3284	22.5004	22.0748	19.1652	18.2721	19.0293	16.9539	19.7639	17.0999	18.1049	25.4986	21.2468	18.0851	18.3229	587.586	661.923	-0.17186	0.5872	1	FALSE	774.95	695.438	0.15618	0.58718	0.80917	FALSE	676.055	596.854	0.17976	0.42536
ENSGALG00000000156		+	102514	113361	7523	9358	7148	8046	4051	4568	5915	5489	4490	4035	5445	5563	6399	53.0709	52.9795	57.196	37.2871	33.7729	36.3217	37.3112	30.6044	25.4491	35.2962	37.9344	36.128	54.4155	35.7939	31.1216	36.4529	5275.57	5149.16	0.034989	0.87579	1	FALSE	6959.96	6694.8	0.05604	0.83437	0.9875	FALSE	6071.39	4533.03	0.42155	0.055341
ENSGALG00000000309		+	790637	794797	1473	1838	548	1143	22	149	84	139	44	372	185	56	183	53.2362	20.744	41.4973	1.03421	5.62623	2.63438	4.82558	1.53172	11.9829	6.12478	1.9503	5.27681	38.4925	3.09827	6.11338	4.45063	125.583	195.367	-0.63755	0.4893	0.94416	FALSE	165.411	927.994	-2.4881	0.00022212	0.0010464	DOWN	144.377	77.5121	0.89735	0.21232
ENSGALG00000000329		+	1288997	1307914	3805	2170	1746	1912	748	946	1154	589	590	747	735	718	834	30.1176	31.6705	33.263	16.8494	17.1167	17.3422	9.79825	9.84186	11.5302	11.6602	11.9822	11.5235	31.6837	17.1028	10.3901	11.722	693.134	699.376	-0.012934	0.94656	1	FALSE	914.386	1592.73	-0.80063	0.0029283	0.010315	DOWN	797.649	885.602	-0.1509	0.50065
ENSGALG00000000349		+	1872536	1876047	1335	4038	2628	3018	1543	2109	2493	2475	3004	3291	3042	2585	3337	129.047	109.764	120.897	80.0335	87.8677	86.2668	94.805	115.385	116.968	111.122	99.3332	106.169	119.903	84.7227	109.052	105.541	2708.79	3187.64	-0.23484	0.4164	0.89176	FALSE	3572.67	2617.62	0.44875	0.089989	0.1946	FALSE	3116.79	1906.06	0.70947	0.0015783
ENSGALG00000000404		-	10432652	10453886	2007	1667	1243	1364	868	1168	1148	1447	1140	1470	1843	1767	2225	35.4366	34.5333	36.3449	29.9474	32.369	26.4239	36.8687	29.1264	34.7528	44.7816	45.1652	47.0875	35.4383	29.5801	33.5827	45.6781	1762.81	1478.32	0.25392	0.38758	0.86922	FALSE	2325.36	1163.06	0.99952	0.00017323	0.00083594	UP	2028.63	1000.41	1.0199	6.2852e-06
ENSGALG00000000407		-	539410	544254	1641	111	40	46	159	191	212	303	240	172	247	197	340	2.88588	1.35914	1.49908	6.70927	6.47379	5.96801	9.44216	7.49949	4.97325	7.34023	6.15847	8.80022	1.9147	6.38369	7.30497	7.43297	234.188	264.137	-0.17362	0.68616	1	FALSE	308.809	51.356	2.5881	7.3715e-13	1.2528e-11	UP	269.476	176.408	0.61124	0.024958
ENSGALG00000000408		-	546208	551800	1540	2558	1834	2240	928	1126	1376	337	536	431	641	436	654	70.867	66.4038	77.7865	41.7267	40.6679	41.2763	11.1904	17.8473	13.2793	20.2983	14.5238	18.0377	71.6858	41.2236	14.1057	17.6199	521.281	476.021	0.13104	0.65491	1	FALSE	687.302	1805.78	-1.3936	3.4992e-07	2.8458e-06	DOWN	599.656	1069.14	-0.83424	0.00045623
ENSGALG00000000409		-	1264837	1273235	3020	2290	1509	1376	1536	1766	2393	1886	2783	2554	2831	2769	3148	32.3514	27.861	24.3662	35.2185	32.525	36.6048	31.9354	47.2537	40.1267	45.7145	47.0361	44.2742	28.1929	34.7828	39.7719	45.6749	2653.63	2630.47	0.012643	0.9788	1	FALSE	3500.73	1391.44	1.3311	8.1751e-07	6.1965e-06	UP	3053.74	1768.53	0.78803	0.00049422
ENSGALG00000000410		+	2528979	2568165	2261	654	453	521	381	523	575	674	549	479	939	962	1142	12.3408	11.1715	12.3229	11.6684	12.8657	11.7482	15.2439	12.4509	10.0521	20.2529	21.8268	21.453	11.9451	12.0941	12.5823	21.1776	921.003	625.83	0.55744	0.060344	0.32924	FALSE	1215.05	441.681	1.4599	1.9586e-07	1.6505e-06	UP	1059.95	460.836	1.2017	6.0984e-07
ENSGALG00000000417		-	1402849	1411888	1842	191	210	170	105	66	115	65	90	74	95	98	136	4.42393	6.35688	4.93556	3.94718	1.99291	2.8841	1.80452	2.50543	1.90617	2.5151	2.7293	3.13597	5.23879	2.9414	2.07204	2.79346	98.9009	83.6933	0.24087	0.52805	0.96903	FALSE	130.465	157.691	-0.27343	0.48877	0.71468	FALSE	113.83	90.916	0.32427	0.30735
ENSGALG00000000419		-	1413368	1415592	625	1500	977	1017	639	802	1018	708	891	927	1110	730	1131	107.738	91.7112	91.5612	74.4906	75.0969	79.1706	60.9514	76.9167	74.048	91.1293	63.0451	80.8722	97.0035	76.2527	70.6387	78.3489	893.93	918.9	-0.039747	0.90718	1	FALSE	1178.57	941.992	0.32326	0.23471	0.41837	FALSE	1028.3	762.941	0.43062	0.064997
ENSGALG00000000424		-	11584764	11595248	2357	4295	4018	4227	1849	1666	2669	386	405	346	1073	968	1410	77.7442	95.0527	95.9068	54.3206	39.3142	52.3108	8.37462	8.81099	6.96525	22.2004	21.0684	25.4087	89.5679	48.6485	8.05028	22.8925	1036.81	416.72	1.315	1.6178e-05	0.0004866	UP	1367.48	3452.29	-1.336	7.2426e-07	5.5379e-06	DOWN	1193.14	1927.98	-0.69233	0.0025547
ENSGALG00000000430		+	551866	586908	5468	1233	896	847	628	811	889	608	594	962	944	862	1005	9.62053	9.13679	8.28384	7.95276	8.24947	7.51062	5.68607	5.57041	8.34769	8.41908	8.08712	7.80658	9.01372	7.90429	6.53473	8.10426	852.367	780.804	0.12651	0.72252	1	FALSE	1124.35	805.601	0.48096	0.084488	0.18494	FALSE	980.804	728.135	0.42976	0.067509
ENSGALG00000000433		+	22326553	22332653	4737	3626	2344	3005	1136	2184	3319	1000	1066	1074	1337	1316	1749	32.6579	27.5911	33.9249	16.6059	25.6438	32.3673	10.7953	11.5394	10.7577	13.7641	14.2517	15.6823	31.3913	24.8723	11.0308	14.5661	1326.46	1145.93	0.21106	0.46361	0.93075	FALSE	1749.75	2432.48	-0.47527	0.071062	0.16022	FALSE	1526.57	1988.58	-0.38144	0.16977
ENSGALG00000000458		+	603118	614593	3288	27	32	32	4	8	16	3	3	3	4	1	11	0.350345	0.542666	0.520469	0.0842394	0.135329	0.224797	0.0466581	0.0467863	0.0432922	0.0593266	0.0156021	0.142097	0.47116	0.148122	0.0455788	0.0723418	4.53698	3.28827	0.4644	0.75463	1	FALSE	5.97495	25.333	-2.084	0.021529	0.058807	FALSE	5.22048	8.21921	-0.65482	0.60757
ENSGALG00000000461		+	2576056	2597588	4929	5516	6525	6004	4205	3542	6143	1187	1025	763	2447	3271	4097	47.7452	73.8135	65.1416	59.0737	39.969	57.5737	12.3149	10.6634	7.3449	24.2101	34.0437	35.3045	62.2335	52.2055	10.1077	31.1861	2956.39	1096.8	1.4305	1.2375e-06	5.1975e-05	UP	3901.23	5014.8	-0.36226	0.19768	0.36544	FALSE	3403.6	4325.21	-0.34571	0.14034
ENSGALG00000000466		-	5153094	5156520	1532	73	34	36	35	53	48	9	5	31	125	89	146	2.03296	1.23747	1.25667	1.58196	1.9242	1.44739	0.300415	0.167356	0.960114	3.97899	2.98021	4.04778	1.50903	1.65118	0.475962	3.66899	107.942	15.7957	2.7727	1.2979e-08	8.5513e-07	UP	142.323	37.7869	1.9132	4.9718e-06	3.2932e-05	UP	124.185	42.657	1.5416	4.5648e-05
ENSGALG00000000469		+	4528861	4544179	2142	33	17	27	14	19	16	7	4	1	3	6	3	0.657293	0.442531	0.674095	0.45258	0.493365	0.345067	0.167115	0.0957568	0.0221514	0.0683004	0.143697	0.0594874	0.591306	0.430337	0.0950078	0.0904948	3.74554	4.51604	-0.26989	0.91605	1	FALSE	4.94813	20.7277	-2.0666	0.024642	0.065944	FALSE	4.31339	15.5342	-1.8486	0.060885
ENSGALG00000000470		-	623375	649206	2011	3039	2241	2152	1980	3386	3235	268	376	477	611	761	747	64.4738	62.1361	57.2278	68.1774	93.6502	74.313	6.81491	9.58749	11.2545	14.8167	19.4128	15.7773	61.2792	78.7135	9.21897	16.6689	645.432	405.024	0.67226	0.036448	0.23873	FALSE	851.788	2014.35	-1.2418	3.0108e-06	2.0695e-05	DOWN	742.948	2671.06	-1.8461	8.0466e-13
ENSGALG00000000498		+	2830975	2847223	4539	370	259	214	809	1134	1595	1262	611	642	584	901	398	3.47781	3.18166	2.52133	12.3417	13.8959	16.2332	14.2179	6.90256	6.71112	6.27443	10.1831	3.72431	3.06027	14.1569	9.2772	6.72728	590.004	928.793	-0.65463	0.25806	0.73289	FALSE	779.223	226.954	1.7796	0.014209	0.041189	UP	679.216	1083	-0.67309	0.036634
ENSGALG00000000504		-	1529164	1533184	1416	5	10	11	13	34	27	5	7	15	27	18	103	0.170794	0.446428	0.470985	0.720722	1.51409	0.998628	0.204713	0.287385	0.569835	1.0542	0.739308	3.50266	0.362736	1.07781	0.353978	1.76539	42.1047	9.61278	2.131	0.091517	0.42324	FALSE	55.4831	7.41295	2.9039	0.033817	0.086289	FALSE	48.472	22.7686	1.0901	0.26601
ENSGALG00000000505		+	2857567	2882929	4191	884	317	253	362	308	534	266	464	320	80	88	174	8.9991	4.21751	3.22834	5.98106	4.08759	5.88608	3.24565	5.67714	3.62287	0.93088	1.07716	1.76342	5.48165	5.31824	4.18188	1.25715	101.09	384.303	-1.9266	3.2342e-05	0.00087039	DOWN	133.33	375.199	-1.4927	0.043643	0.10714	FALSE	116.374	374.664	-1.6868	7.5612e-09
ENSGALG00000000510		+	2884255	2899987	3879	1408	1002	1027	681	831	1033	455	546	462	370	459	536	15.4863	14.4033	14.1588	12.1567	11.9156	12.3022	5.99831	7.21775	5.65122	4.65161	6.07027	5.86905	14.6828	12.1248	6.28909	5.53031	412.708	535.323	-0.37529	0.23861	0.70738	FALSE	544.592	931.13	-0.77381	0.0050117	0.016589	DOWN	475.085	792.092	-0.73748	0.002229
ENSGALG00000000511		+	1533747	1552285	3550	1946	1320	1526	1012	1101	1663	3734	1560	2158	1631	1329	1398	37.8935	33.5928	37.2468	31.9834	27.9498	35.0633	87.1504	36.51	46.7336	36.3022	31.117	27.1012	36.2444	31.6655	56.798	31.5068	1328.24	2742.23	-1.0458	0.069439	0.36007	FALSE	1751.91	1298.68	0.43188	0.12046	0.24677	FALSE	1528.07	1167.74	0.38799	0.10915
ENSGALG00000000513		+	19016870	19022652	2088	673	503	524	295	328	444	241	217	258	268	245	273	13.7515	13.4323	13.4208	9.78315	8.7373	9.82325	5.90233	5.32916	5.86286	6.2593	6.01937	5.55335	13.5349	9.4479	5.69812	5.94401	238.77	260.874	-0.12773	0.69017	1	FALSE	314.968	462.063	-0.55288	0.057191	0.13388	FALSE	274.744	332.066	-0.27338	0.29074
ENSGALG00000000516		-	19022725	19054970	4300	181	124	193	43	67	118	8	10	18	28	24	22	1.80806	1.61885	2.4166	0.697149	0.872528	1.27631	0.095785	0.12006	0.199969	0.319705	0.288268	0.218784	1.94784	0.948661	0.138605	0.275586	22.6607	12.901	0.8127	0.27606	0.75481	FALSE	29.8925	136.177	-2.1876	4.3938e-07	3.4998e-06	DOWN	26.0704	68.3166	-1.3898	0.0019719
ENSGALG00000000518		+	499824	513711	4719	1887	1610	1813	833	1081	1255	830	935	1088	694	643	1040	22.507	25.097	27.1054	16.1255	16.809	16.2079	11.8658	13.4036	14.4321	9.46154	9.22162	12.3492	24.9031	16.3808	13.2338	10.3441	710.636	1036.46	-0.54448	0.077159	0.38243	FALSE	937.247	1456.91	-0.63641	0.023656	0.063676	FALSE	817.849	987.155	-0.27144	0.27346
ENSGALG00000000521		+	19057727	19063586	2483	22	19	29	9	2	27	1	6	2	13	5	12	0.40916	0.461822	0.676054	0.271667	0.048492	0.543717	0.0222917	0.134118	0.0413672	0.276358	0.111813	0.222183	0.515679	0.287959	0.0659257	0.203451	8.94943	3.31519	1.4327	0.22632	0.69215	FALSE	11.7908	19.367	-0.71593	0.42135	0.64435	FALSE	10.2897	11.0779	-0.10647	0.87851
ENSGALG00000000523		-	1556064	1564278	1400	564	466	570	373	443	524	242	202	220	425	349	459	17.2122	18.5863	21.8044	18.4752	17.6251	17.3152	8.85208	7.40924	7.46682	14.8253	12.8066	13.9453	19.201	17.8051	7.90938	13.8591	372.451	242.769	0.61746	0.054804	0.31106	FALSE	491.208	439.129	0.16169	0.54916	0.77421	FALSE	428.533	419.145	0.031957	0.88467
ENSGALG00000000525		+	2906874	2941579	2253	398	369	356	277	342	416	317	293	261	351	346	475	7.53679	9.13229	8.45017	8.51345	8.44304	8.52972	7.19507	6.66862	5.49667	7.59744	7.87826	8.95479	8.37308	8.4954	6.45345	8.1435	352.659	319.504	0.14244	0.62122	1	FALSE	465.19	308.406	0.59299	0.038391	0.096134	FALSE	405.867	322.37	0.33229	0.19321
ENSGALG00000000528		-	19093979	19155591	980	478	388	367	173	240	220	71	100	67	91	75	104	21.2654	22.5594	20.4656	12.4915	13.9196	10.5976	3.78597	5.34701	3.31494	4.62748	4.01197	4.60615	21.4301	12.3362	4.14931	4.4152	81.376	87.3809	-0.10271	0.84076	1	FALSE	107.321	335.939	-1.6463	7.2502e-07	5.542e-06	DOWN	93.6321	199.394	-1.0905	0.00075548
ENSGALG00000000535		+	232780	239472	1540	322	179	249	138	165	227	74	69	87	188	330	251	9.9119	7.20119	9.60756	6.8945	6.62147	7.56598	2.73027	2.55279	2.97835	6.61479	12.2142	7.6919	8.90688	7.02732	2.7538	8.8403	236.283	83.6234	1.4985	0.0010136	0.016185	UP	312.006	201.962	0.62749	0.13344	0.26785	FALSE	272.08	164.017	0.73019	0.066184
ENSGALG00000000538		+	2961285	2967376	1075	764	504	559	306	308	470	254	350	289	284	267	336	30.3214	26.1419	27.8087	19.7106	15.9359	20.1972	12.0827	16.6951	12.7558	12.8834	12.7414	13.2756	28.0906	18.6146	13.8445	12.9668	268.033	326.354	-0.28403	0.39371	0.87323	FALSE	353.559	493.772	-0.48189	0.094387	0.20243	FALSE	308.443	336.662	-0.1263	0.62311
ENSGALG00000000540		+	19097873	19105088	1546	475	340	380	165	188	239	187	162	155	228	166	196	13.1084	12.2626	13.1447	7.39029	6.76367	7.14153	6.18542	5.37322	4.7571	7.19195	5.50825	5.3848	12.8386	7.09849	5.43858	6.02833	179.224	184.748	-0.043795	0.91354	1	FALSE	236.346	324.578	-0.45767	0.13148	0.26457	FALSE	206.165	184.752	0.15821	0.60595
ENSGALG00000000541		+	471163	484685	2494	2960	2205	2382	1787	1861	1947	1728	1875	1760	2119	1878	2048	51.3359	49.979	51.7826	50.301	42.077	36.5623	35.9208	39.0837	33.9467	42.0066	39.163	35.3605	51.0325	42.9801	36.3171	38.8433	1838.44	1960.16	-0.092491	0.74773	1	FALSE	2425.07	2052.79	0.24044	0.38152	0.6002	FALSE	2115.32	1778.94	0.24986	0.23166
ENSGALG00000000544		+	1593033	1605920	4482	20	16	28	6	5	17	1	3	3	97	80	114	0.190381	0.19905	0.33409	0.0926972	0.0620486	0.175218	0.0114095	0.0343225	0.0317592	1.05541	0.915658	1.08033	0.241173	0.109988	0.0258304	1.01713	87.6041	2.52451	5.1169	4.2768e-15	7.3967e-13	UP	115.533	17.7034	2.7062	8.288e-09	8.6242e-08	UP	100.8	8.29026	3.6039	2.0658e-12
ENSGALG00000000549		-	19105098	19106704	538	43	139	104	274	247	96	462	428	477	34	24	27	3.40997	14.4061	10.3378	35.2659	25.5357	8.24312	43.9134	40.7935	42.0684	3.0819	2.28846	2.13159	9.38463	23.0149	42.2584	2.50065	25.8759	498.672	-4.2684	2.4625e-28	2.5183e-25	DOWN	34.1223	82.5117	-1.2739	0.10252	0.21617	FALSE	29.7636	208.055	-2.8053	0.0040931
ENSGALG00000000550		-	2968262	2979376	2668	1703	1192	1364	641	883	1034	761	979	1044	809	809	980	32.3352	29.5793	32.463	19.7534	21.857	21.2579	17.3188	22.3413	22.0454	17.5577	18.4697	18.5245	31.4592	20.9561	20.5685	18.184	785.831	1011.79	-0.36462	0.22096	0.6852	FALSE	1036.68	1156.02	-0.1572	0.55022	0.77538	FALSE	904.367	793.578	0.18854	0.4418
ENSGALG00000000551		+	1608779	1626550	5142	1097	830	839	704	550	842	479	465	457	536	455	649	9.10204	9.00037	8.72583	9.48042	5.94928	7.56454	4.76366	4.63714	4.21701	5.0834	4.53936	5.36088	8.94275	7.66475	4.53927	4.99454	493.522	512.325	-0.053944	0.89548	1	FALSE	650.882	751.77	-0.2079	0.46924	0.69478	FALSE	567.882	662.107	-0.22147	0.41694
ENSGALG00000000557		-	1706580	1713414	1215	414	90	102	646	648	789	13	104	46	23	32	27	14.5375	4.13029	4.48953	36.8166	29.6642	29.9988	0.547147	4.38921	1.79639	0.923151	1.3511	0.943867	7.71909	32.1598	2.24425	1.07271	25.1153	59.639	-1.2477	0.25625	0.72969	FALSE	33.1526	153.223	-2.2084	0.048172	0.11633	FALSE	28.9127	657.315	-4.5068	4.6265e-46
ENSGALG00000000558		-	682646	704983	5539	25	15	17	96	7	53	3	39	14	113	74	58	0.192563	0.150999	0.164132	1.20013	0.0702911	0.442025	0.0276966	0.361046	0.119927	0.994875	0.685355	0.444754	0.169232	0.570814	0.169557	0.708328	75.549	20.5501	1.8783	0.0055392	0.062094	FALSE	99.6265	15.3272	2.7004	2.2814e-05	0.00013269	UP	86.876	52.659	0.72228	0.30378
ENSGALG00000000560		+	1628842	1632635	687	124	119	135	317	417	369	88	54	43	158	102	580	7.70068	9.65839	10.5088	31.9514	33.7608	24.8126	6.55033	4.03057	2.96983	11.2156	7.61656	35.8587	9.2893	30.1749	4.51691	18.2303	239.168	68.455	1.8048	0.106	0.46018	FALSE	315.158	104.387	1.5941	0.12776	0.25891	FALSE	275.328	349.283	-0.34325	0.72015
ENSGALG00000000564		-	2980953	2989606	1771	1221	901	820	1200	1481	1444	1696	2333	2156	1350	1276	1581	29.4145	28.3675	24.7612	46.9191	46.5126	37.6662	48.9716	67.55	57.7631	37.1738	36.9613	37.9172	27.5144	43.6993	58.0949	37.3508	1272.03	2254.1	-0.82542	0.005443	0.061289	FALSE	1677.94	796.386	1.0752	7.9028e-05	0.00041231	UP	1463.8	1303.46	0.16737	0.41487
ENSGALG00000000573		-	272583	291803	6325	464	293	282	188	230	199	803	375	200	682	764	567	3.12984	2.58298	2.38432	2.05818	2.02256	1.45343	6.49221	3.04018	1.50034	5.2583	6.19652	3.80755	2.69905	1.84473	3.67758	5.08746	620.232	515.331	0.26731	0.63455	1	FALSE	818.553	279.024	1.5527	8.0744e-06	5.1554e-05	UP	713.779	196.504	1.8609	1.176e-07
ENSGALG00000000576		-	1439372	1441316	1512	113	94	30	3	11	26	1	15	9	54	63	76	3.18853	3.46649	1.06108	0.13739	0.404646	0.794372	0.0338209	0.508708	0.28243	1.74166	2.13749	2.13494	2.57203	0.445469	0.274986	2.0047	58.3027	9.0671	2.6848	5.0838e-06	0.00017741	UP	76.927	63.4135	0.2787	0.55773	0.78177	FALSE	67.1103	11.3835	2.5596	5.0418e-06
ENSGALG00000000577		+	734247	764185	1461	1067	749	755	550	670	703	446	493	648	531	640	635	31.1586	28.5855	27.6359	26.0675	25.5069	22.2284	15.6107	17.3032	21.0448	17.7242	22.4722	18.4606	29.1267	24.6009	17.9862	19.5523	549.978	574.812	-0.063716	0.79157	1	FALSE	725.782	695.661	0.061152	0.88386	1	FALSE	633.048	605.305	0.064651	0.7869
ENSGALG00000000579		-	292093	295858	685	1572	1080	1142	949	1146	1459	1061	1000	1140	1312	1146	1444	97.9098	87.9119	89.1564	95.9318	93.0525	98.3937	79.2067	74.8581	78.9649	93.4038	85.8241	89.5364	91.6594	95.7927	77.6766	89.5881	1179.95	1166.7	0.016294	0.95563	1	FALSE	1556.33	1026.54	0.60036	0.026996	0.07133	FALSE	1357.72	1105.04	0.29708	0.20024
ENSGALG00000000581		+	2989797	3006212	4267	3462	2442	2468	1593	2060	2497	1416	1734	1861	1604	1462	1836	34.6154	31.9108	30.9314	25.8512	26.8521	27.0333	16.9698	20.838	20.694	18.3317	17.5768	18.2757	32.4858	26.5788	19.5006	18.0614	1481.89	1822.11	-0.29817	0.30874	0.7932	FALSE	1954.68	2266.09	-0.21328	0.40347	0.6238	FALSE	1705.24	1910.65	-0.16409	0.45152
ENSGALG00000000583		+	1683809	1703852	2241	456	277	317	363	436	566	165	235	234	151	256	245	8.68135	6.89211	7.56474	11.2164	10.8213	11.6675	3.76512	5.37719	4.95443	3.28592	5.86021	4.64352	7.71274	11.235	4.69892	4.59655	198.416	230.512	-0.21631	0.50298	0.95301	FALSE	261.947	282.63	-0.10964	0.66681	0.87225	FALSE	228.477	423.994	-0.892	0.00063778
ENSGALG00000000584		+	375289	387140	4017	1231	1340	1464	759	458	1134	129	110	145	286	249	466	13.0744	18.6002	19.4902	13.0836	6.34158	13.0411	1.6422	1.40417	1.71272	3.47205	3.17989	4.92728	17.0549	10.8221	1.58636	3.85974	297.569	139.655	1.0914	0.0011448	0.017868	UP	392.403	1120.57	-1.5138	3.0553e-07	2.5098e-06	DOWN	342.46	729.648	-1.0913	0.011498
ENSGALG00000000585		+	3015291	3020580	950	1157	463	544	245	307	333	15	49	24	6	7	6	56.7386	29.674	33.4392	19.5	19.627	17.6818	0.881676	2.88806	1.30892	0.336321	0.412757	0.292924	39.9506	18.9363	1.69288	0.347334	5.82141	32.2748	-2.471	0.012573	0.11413	FALSE	7.68262	568.181	-6.2086	5.3056e-15	1.1258e-13	DOWN	6.70009	277.497	-5.3721	7.8197e-37
ENSGALG00000000589		-	790661	796192	1874	89	59	25	36	47	102	21	28	17	238	151	292	2.31814	2.00841	0.816212	1.52186	1.59594	2.87666	0.655606	0.876543	0.492442	7.08573	4.7291	7.57168	1.71426	1.99816	0.674864	6.46217	203.124	24.2995	3.0634	1.5094e-13	2.0287e-11	UP	267.77	45.8105	2.5472	4.7259e-12	7.3188e-11	UP	233.675	55.1401	2.0833	2.6553e-09
ENSGALG00000000596		+	3024097	3050896	3983	2164	1573	1972	1190	1426	1736	1090	1156	1217	1415	1382	1773	28.5219	27.0957	32.5792	25.4561	24.5025	24.7748	17.2195	18.3124	17.8389	21.3174	21.9018	23.2643	29.399	24.9111	17.7903	22.1612	1379.28	1262.49	0.12764	0.6592	1	FALSE	1819.46	1556.77	0.22495	0.38434	0.60355	FALSE	1587.32	1357.91	0.22521	0.31268
ENSGALG00000000599		-	803142	814464	741	312	301	279	182	186	273	107	106	118	228	185	261	17.9639	22.6497	20.1355	17.0075	13.9614	17.0195	7.38419	7.33528	7.55586	15.0051	12.8076	14.9605	20.2497	15.9961	7.42511	14.2577	203.03	120.623	0.75118	0.033127	0.22371	FALSE	267.754	245.285	0.12645	0.64591	0.85698	FALSE	233.605	199.432	0.22817	0.42165
ENSGALG00000000603		+	3055086	3122696	4124	1552	1159	1305	658	847	1097	1189	831	746	818	988	1027	16.4428	16.0478	17.3303	11.3144	11.6986	12.5843	15.0986	10.5815	8.78976	9.90588	12.5861	10.8321	16.607	11.8658	11.49	11.108	861.039	1018.84	-0.24277	0.44059	0.91196	FALSE	1136.25	1093.68	0.055089	0.86533	1	FALSE	991.109	804.983	0.30008	0.22978
ENSGALG00000000604		-	543086	560715	603	63	53	33	20	18	41	2	6	2	2	9	14	4.45746	4.90087	2.92667	2.29668	1.66031	3.14101	0.169609	0.510227	0.157374	0.161746	0.765668	0.986129	4.095	2.366	0.27907	0.637848	7.39033	3.69707	0.99926	0.41502	0.89074	FALSE	9.75788	40.3188	-2.0468	0.0032242	0.011223	DOWN	8.51654	23.9941	-1.4943	0.049561
ENSGALG00000000606		-	344889	354803	2002	1931	1397	1628	1254	1402	1706	983	844	1616	1110	1267	1324	41.1512	38.9087	43.4878	43.3731	38.9509	39.3657	25.1088	21.6176	38.2999	27.0384	32.4659	28.0897	41.1826	40.5632	28.3421	29.198	1125.1	1239.11	-0.13925	0.57896	0.99882	FALSE	1484.6	1348.43	0.13879	0.63027	0.84574	FALSE	1294.96	1366.97	-0.078067	0.72596
ENSGALG00000000607		+	339133	343258	2269	34	47	42	126	56	82	51	47	96	21	27	35	0.639306	1.15499	0.989901	3.84524	1.37274	1.66948	1.1494	1.06217	2.00751	0.451342	0.610442	0.655174	0.928065	2.29582	1.40636	0.572319	24.9707	69.6052	-1.479	0.0020966	0.029026	DOWN	32.9491	34.4251	-0.063221	0.99079	1	FALSE	28.747	87.2067	-1.601	0.046318
ENSGALG00000000611		-	1775328	1779751	1665	457	344	408	288	369	534	435	315	621	606	776	717	11.7103	11.5202	13.1046	11.9775	12.3267	14.816	13.3602	9.7012	17.6969	17.7492	23.9091	18.2906	12.1117	13.04	13.5861	19.983	640.822	494.519	0.3739	0.26226	0.73832	FALSE	845.764	329.842	1.3585	2.7344e-06	1.8934e-05	UP	737.654	365.754	1.0121	7.9479e-05
ENSGALG00000000613		-	819665	833511	3369	5436	4426	4651	2003	2134	2839	1350	1410	1662	1958	1657	2014	68.8403	73.2529	73.8282	41.1687	35.2312	38.9284	20.4913	21.4609	23.4072	28.3422	25.2311	25.3911	71.9738	38.4428	21.7865	26.3215	1705.28	1607.75	0.084964	0.78859	1	FALSE	2249.17	3964.87	-0.81788	0.0017635	0.0065824	DOWN	1962.06	2179.55	-0.15166	0.49602
ENSGALG00000000615		-	568349	579100	1589	1375	1114	1295	516	679	1029	306	382	538	358	331	432	36.9184	39.0909	43.5836	22.486	23.7673	29.9154	9.8477	12.3273	16.0649	10.987	10.6861	11.5474	39.8643	25.3896	12.7466	11.0735	338.282	442.41	-0.38716	0.20777	0.66626	FALSE	446.207	1036.08	-1.2154	1.6428e-05	9.848e-05	DOWN	389.281	679.726	-0.80414	0.00080618
ENSGALG00000000618		+	579338	592457	1599	846	606	618	376	505	526	279	316	430	449	446	506	22.5728	21.1319	20.6689	16.2827	17.5662	15.1964	8.92263	10.1337	12.7597	13.6937	14.3087	13.4408	21.4579	16.3484	10.6053	13.8144	424.956	370.766	0.19681	0.56738	0.99469	FALSE	560.624	560.935	-0.00080018	0.96951	1	FALSE	489.041	440.499	0.15082	0.54729
ENSGALG00000000619		-	838935	846067	1459	551	233	323	253	280	449	54	314	19	11	53	15	16.1124	8.90461	11.8392	12.0075	10.6742	14.2165	1.89267	11.0358	0.6179	0.36767	1.86353	0.436676	12.2854	12.2994	4.51546	0.889291	25.1601	145.177	-2.5286	0.22676	0.69268	FALSE	33.2829	293.159	-3.1388	1.3915e-09	1.6174e-08	DOWN	28.9993	302.068	-3.3808	1.2553e-23
ENSGALG00000000621		+	863498	872099	3507	2188	1411	1854	3191	3367	5156	2042	2311	2637	3016	3492	3708	27.61	23.27	29.3252	65.3535	55.3901	70.4483	30.885	35.0497	37.0071	43.5018	52.9839	46.5819	26.7351	63.7306	34.3139	47.6892	3103.22	2540.52	0.28864	0.34018	0.82735	FALSE	4094.82	1478.75	1.4694	4.2641e-08	3.9597e-07	UP	3571.82	3626.1	-0.021758	0.85869
ENSGALG00000000625		-	3126090	3162020	1616	525	430	356	353	446	631	556	674	538	1445	1278	1491	18.1073	19.3826	15.3907	19.7602	20.0539	23.5647	22.9849	27.9396	20.6363	56.9665	53.0001	51.1954	17.6269	21.1263	23.8536	53.7207	1278.16	647.737	0.98059	0.0011368	0.017766	UP	1685.95	356.287	2.2424	2.6323e-15	5.7552e-14	UP	1470.69	440.207	1.7402	7.3891e-13
ENSGALG00000000627		+	521262	536534	2424	1273	870	1012	626	1043	1052	1268	1402	1618	995	815	1244	22.4058	20.0125	22.3267	17.8825	23.9324	20.0487	26.75	29.6582	31.6713	20.0176	17.2481	21.7977	21.5817	20.6212	29.3598	19.6878	916.789	1558.55	-0.76555	0.011108	0.10504	FALSE	1209.02	855.553	0.49891	0.06111	0.1413	FALSE	1054.91	843.323	0.32296	0.16175
ENSGALG00000000629		+	875633	876795	689	1557	1049	1113	1306	1805	1733	4252	4130	5084	2955	2222	2742	108.721	95.7301	97.4161	148.009	164.312	131.027	355.868	346.608	394.807	235.851	186.56	190.612	100.622	147.783	365.761	204.341	2400.59	4895.88	-1.0282	0.00044096	0.0081539	DOWN	3165.77	1005.18	1.6551	1.0367e-09	1.2249e-08	UP	2761.64	1521.82	0.85972	0.00011238
ENSGALG00000000632		-	19157097	19158769	1038	575	461	552	136	178	188	20	42	32	15	26	34	24.3614	25.5262	29.3148	9.35183	9.83161	8.62444	1.01564	2.1387	1.50779	0.726412	1.32452	1.43408	26.4008	9.26929	1.55404	1.16167	22.496	34.2545	-0.60662	0.30415	0.78847	FALSE	29.6918	434.879	-3.8725	1.4699e-25	7.4634e-24	DOWN	25.9065	157.265	-2.6018	4.1386e-11
ENSGALG00000000636		+	1802527	1819782	1552	1003	913	776	743	936	1004	817	786	816	1125	964	1177	27.5723	32.8015	26.7391	33.15	33.5442	29.8844	26.9195	25.9693	24.947	35.3494	31.864	32.2113	29.0376	32.1929	25.9453	33.1416	989.107	883.505	0.16289	0.58393	1	FALSE	1304.6	736.484	0.82488	0.0023375	0.0084587	UP	1138.07	841.609	0.43537	0.057572
ENSGALG00000000637		-	554292	560757	2364	486	332	339	318	320	492	308	288	277	348	329	410	8.77108	7.83078	7.66883	9.31465	7.52898	9.61436	6.66255	6.24704	5.55971	7.17882	7.13943	7.36647	8.09023	8.81933	6.15643	7.22824	328.584	319.594	0.040024	0.88462	1	FALSE	433.437	312.66	0.47123	0.119	0.24447	FALSE	378.125	350.765	0.10836	0.69548
ENSGALG00000000638		+	19158556	19163490	2370	627	472	539	217	294	377	283	198	208	205	237	210	11.2871	11.1047	12.1623	6.34013	6.89974	7.34845	6.10626	4.28397	4.16423	4.2182	5.12997	3.76352	11.5181	6.86277	4.85149	4.37056	199.518	252.866	-0.34185	0.30452	0.78871	FALSE	263.299	446.443	-0.76177	0.0092656	0.028431	DOWN	229.632	274.08	-0.25527	0.30039
ENSGALG00000000643		-	12889940	12901828	2348	392	396	350	230	225	302	200	179	257	230	178	237	7.85552	10.3713	8.79163	7.48065	5.87815	6.55291	4.80387	4.31128	5.72766	5.26834	4.28903	4.7282	9.00615	6.63723	4.94761	4.76186	194.869	230.583	-0.24278	0.46386	0.93086	FALSE	256.984	313.399	-0.28632	0.381	0.59981	FALSE	224.195	237.684	-0.084292	0.79902
ENSGALG00000000645		-	588402	595422	2054	74	37	34	72	34	32	12	40	28	17	25	11	1.53708	1.00442	0.885228	2.42728	0.920688	0.719701	0.298757	0.998594	0.646811	0.403617	0.624388	0.227465	1.14224	1.35589	0.648054	0.41849	16.6075	29.0951	-0.80894	0.20575	0.66258	FALSE	21.9321	38.3363	-0.80567	0.1408	0.27927	FALSE	19.1174	46.614	-1.2859	0.16182
ENSGALG00000000650		+	19174900	19176268	863	1354	960	1010	785	1022	1040	524	943	895	427	351	492	69.9364	64.8046	65.391	65.8077	68.8184	58.1642	32.4406	58.5411	51.4118	25.2098	21.7993	25.2993	66.7106	64.2634	47.4645	24.1028	382.608	857.382	-1.1641	0.00036871	0.0069938	DOWN	504.588	900.924	-0.8363	0.0027795	0.0098609	DOWN	440.233	894.309	-1.0225	3.1603e-05
ENSGALG00000000652		+	604020	610916	2189	651	499	518	322	397	462	344	343	572	517	332	468	13.4501	13.4739	13.4149	10.7975	10.6931	10.3353	8.51874	8.51733	13.143	12.2093	8.24771	9.62607	13.4463	10.6086	10.0597	10.0277	397.897	453.74	-0.18947	0.51479	0.96113	FALSE	524.597	453.986	0.20856	0.46402	0.69016	FALSE	457.667	368.965	0.31082	0.21592
ENSGALG00000000653		+	1968416	1991975	3962	12	20	13	65	7	10	13	5	24	3	6	4	0.12922	0.281469	0.175471	1.13602	0.0982692	0.116597	0.16779	0.064712	0.28742	0.0369256	0.0776876	0.0428814	0.195387	0.450295	0.173307	0.0524982	4.01417	14.9573	-1.8977	0.041989	0.26252	FALSE	5.30192	12.6435	-1.2538	0.26046	0.45325	FALSE	4.62291	29.6583	-2.6816	0.26953
ENSGALG00000000657		-	19180205	19188036	2974	839	776	678	386	477	657	232	283	318	271	331	306	12.0361	14.5491	12.1917	8.98738	8.92095	10.2053	3.98919	4.87949	5.07348	4.44375	5.70955	4.37022	12.9256	9.37122	4.64739	4.84118	277.289	302.547	-0.12577	0.66222	1	FALSE	365.948	628.262	-0.77973	0.0061216	0.01983	DOWN	319.17	469.407	-0.55652	0.022665
ENSGALG00000000660		+	19192249	19204431	1442	3539	2780	2948	1518	1887	2012	976	1423	1359	1112	797	1036	160.798	165.08	167.895	111.942	111.774	98.984	53.1522	77.7085	68.6711	57.7511	43.542	46.8616	164.591	107.567	66.5106	49.3849	891.407	1367.4	-0.61728	0.038224	0.24683	FALSE	1175.45	2527.12	-1.1043	3.3649e-05	0.00018961	DOWN	1025.43	1701.25	-0.73037	0.001551
ENSGALG00000000667		+	953066	958386	2694	255	157	279	123	63	83	106	177	164	153	90	226	4.03838	3.2495	5.53839	3.16151	1.3007	1.42326	2.01208	3.36903	2.88846	2.76959	1.7138	3.56315	4.27542	1.96182	2.75652	2.68218	138.503	162.501	-0.23052	0.57465	0.99695	FALSE	182.552	188.597	-0.046995	1	1	FALSE	159.345	88.5425	0.84771	0.047682
ENSGALG00000000668		-	2002936	2012259	3490	2009	1298	1569	801	936	1224	1062	1228	1128	1104	1018	1292	24.5595	20.7378	24.0422	15.8926	14.9171	16.2016	15.561	18.0427	15.3357	15.4264	14.9636	15.7239	23.1132	15.6704	16.3131	15.3713	1031.48	1248.81	-0.27583	0.36571	0.85024	FALSE	1360.58	1319.3	0.044446	0.88551	1	FALSE	1186.97	920.838	0.36626	0.11561
ENSGALG00000000672		+	1265740	1281882	1920	772	561	610	496	538	765	606	608	553	450	458	701	22.2998	21.1786	22.0865	23.2535	20.2598	23.9267	20.9812	21.1083	17.765	14.8578	15.9074	20.1586	21.8549	22.48	19.9515	16.9746	481.66	647.07	-0.42591	0.19034	0.63536	FALSE	635.336	527.829	0.26745	0.31732	0.52641	FALSE	554.379	558.831	-0.011539	0.99675
ENSGALG00000000674		+	1585859	1658806	6257	1104	1317	1267	605	478	1400	457	401	418	657	566	726	7.52779	11.7364	10.829	6.6954	4.24909	10.3363	3.73497	3.2863	3.16979	5.1206	4.64051	4.92826	10.031	7.09359	3.39702	4.89645	589.026	466.663	0.33595	0.26907	0.74527	FALSE	776.892	1026.23	-0.40157	0.16891	0.32257	FALSE	677.757	746.138	-0.13868	0.62318
ENSGALG00000000678		+	1422978	1425194	1947	403	197	280	228	167	310	234	348	381	541	352	384	8.83087	5.64176	7.69075	8.10879	4.77073	7.35527	6.14592	9.16521	9.28494	13.5504	9.27453	8.377	7.38779	6.74493	8.19869	10.4006	389.498	349.059	0.15815	0.66457	1	FALSE	513.577	235.306	1.126	0.0011525	0.0045194	UP	447.957	220.576	1.0221	0.0021633
ENSGALG00000000681		+	193148137	193175592	3043	501	437	645	53	114	161	94	107	98	462	495	634	7.02425	8.00744	11.3353	1.20604	2.08371	2.44414	1.57966	1.80306	1.52807	7.40391	8.34485	8.84933	8.78901	1.9113	1.63693	8.19936	479.761	109.275	2.1343	3.2206e-10	2.7446e-08	UP	632.934	437.811	0.53175	0.051177	0.1221	FALSE	552.19	98.2169	2.4911	3.8705e-18
ENSGALG00000000684		-	2090692	2093563	1098	635	141	185	323	343	463	49	43	76	49	70	44	24.6738	7.1603	9.01045	20.3698	17.375	19.4797	2.28208	2.00815	3.28421	2.17628	3.27048	1.70205	13.6148	19.0748	2.52481	2.38294	50.4838	60.5768	-0.26295	0.50001	0.95152	FALSE	66.6541	244.304	-1.8739	0.050895	0.1216	FALSE	58.1149	352.458	-2.6005	2.9919e-17
ENSGALG00000000685		-	1563067	1577397	4549	827	714	658	497	504	622	509	509	771	853	1358	1197	7.75629	8.75178	7.73547	7.56532	6.16238	6.31651	5.72188	5.73761	8.0419	9.14438	15.3144	11.1764	8.08118	6.6814	6.50046	11.8784	1041.18	646.463	0.68758	0.034084	0.22858	FALSE	1374.55	600.884	1.1938	0.0005757	0.0024375	UP	1198.82	511.325	1.2293	0.00032195
ENSGALG00000000692		+	2156419	2171476	2401	279	125	164	81	86	121	19	30	19	46	55	62	4.95766	2.9029	3.65282	2.33604	1.99223	2.32807	0.404668	0.640705	0.375475	0.934301	1.17513	1.09679	3.83779	2.21878	0.473616	1.06874	49.3742	24.9642	0.9839	0.058347	0.32261	FALSE	65.1511	150.692	-1.2097	0.0013486	0.0051926	DOWN	56.8335	89.6512	-0.65758	0.091781
ENSGALG00000000693		-	19281499	19283690	1281	964	690	751	377	500	636	550	486	548	492	410	540	32.1065	30.0341	31.3522	20.3788	21.7097	22.9356	21.9559	19.4543	20.2979	18.73	16.4191	17.9047	31.1642	21.6747	20.5694	17.6846	435.485	578.096	-0.40869	0.19365	0.64091	FALSE	574.35	652.777	-0.18466	0.50948	0.73394	FALSE	501.069	467.825	0.099041	0.72132
ENSGALG00000000695		+	2177659	2191981	2646	272	195	218	219	214	208	203	299	178	149	85	108	4.38575	4.10922	4.40599	5.73114	4.4984	3.63142	3.92323	5.79443	3.19191	2.74611	1.64795	1.73363	4.30032	4.62032	4.30319	2.04256	103.886	250.174	-1.2679	0.0024866	0.03317	DOWN	136.951	186.074	-0.44222	0.19142	0.3563	FALSE	119.464	205.605	-0.7833	0.014689
ENSGALG00000000699		+	19283823	19315488	3980	1074	2274	1368	394	350	1264	488	353	366	423	368	477	14.6208	40.4581	23.3434	8.70531	6.21159	18.6316	7.96266	5.7757	5.54118	6.58207	6.02371	6.46461	26.1408	11.1828	6.42651	6.3568	383.007	442.868	-0.2095	0.53395	0.97296	FALSE	505.167	1337.81	-1.405	0.031732	0.081903	FALSE	440.711	589.575	-0.41984	0.38397
ENSGALG00000000703		-	2227361	2246179	2325	63	26	38	46	46	37	61	66	36	57	51	26	1.22398	0.660169	0.925397	1.45048	1.16509	0.778345	1.42048	1.54114	0.77784	1.2658	1.19139	0.50288	0.936514	1.13131	1.24648	0.986688	41.7997	60.2929	-0.5285	0.24491	0.71647	FALSE	55.1551	33.64	0.71332	0.22671	0.40723	FALSE	48.0829	41.7849	0.20254	0.67323
ENSGALG00000000712		-	2278558	2284352	3117	703	697	709	330	395	511	254	357	338	714	729	890	9.62239	12.4684	12.1643	7.33102	7.04846	7.57333	4.1671	5.87301	5.14517	11.1708	11.9979	12.1276	11.4184	7.3176	5.06176	11.7654	705.299	345.549	1.0293	0.0010005	0.01602	UP	930.456	581.976	0.67698	0.012255	0.03622	UP	811.711	384.097	1.0795	1.193e-05
ENSGALG00000000713		+	19692863	19834198	14876	2510	2324	2226	1192	2064	2824	963	949	2134	2036	1394	2693	8.14786	9.85952	9.05748	6.28013	8.73472	9.92597	3.74687	3.70255	7.70406	7.55448	5.44106	8.70292	9.02162	8.31361	5.05116	7.23282	1824.19	1446.05	0.33514	0.3931	0.87286	FALSE	2404.95	1938.41	0.31113	0.18457	0.34616	FALSE	2098.78	1843.48	0.18712	0.51862
ENSGALG00000000720		+	1432743	1440630	6601	100	110	74	123	107	138	613	437	561	1913	2270	4121	0.646331	0.929175	0.599513	1.29028	0.901588	0.965766	4.74884	3.3947	4.03249	14.1327	17.6413	26.5165	0.725006	1.05254	4.05868	19.4302	2461.95	588.113	2.0656	4.0908e-06	0.00014645	UP	3247.54	78.1642	5.3767	2.0924e-17	5.6591e-16	UP	2834.34	116.781	4.6011	2.0671e-14
ENSGALG00000000721		-	2287191	2302856	2382	525	448	367	501	688	764	1158	1477	834	805	923	910	9.40334	10.487	8.23951	14.5641	16.065	14.8168	24.8602	31.7957	16.6129	16.4807	19.8781	16.2264	9.37661	15.1486	24.4229	17.5284	803.847	1279.78	-0.6709	0.05607	0.31582	FALSE	1060.74	364.954	1.5393	7.1004e-08	6.3752e-07	UP	925.199	608.117	0.60542	0.012819
ENSGALG00000000722		+	900940	906771	1638	8	3	5	4	4	10	3	2	4	6	9	7	0.208373	0.102123	0.163242	0.169096	0.135825	0.282026	0.0936579	0.0626102	0.115869	0.178632	0.281867	0.181513	0.157913	0.195649	0.0907123	0.214004	6.75791	3.25004	1.0561	0.45846	0.92728	FALSE	8.92187	4.23206	1.076	0.43878	0.66361	FALSE	7.78028	5.39271	0.52881	0.73945
ENSGALG00000000723		+	1440706	1453368	2221	2013	1511	1573	937	1121	1285	607	695	844	1004	1043	1026	38.6687	37.9341	37.8754	29.2131	28.0731	26.7274	13.9758	16.046	18.0308	22.0448	24.0908	19.621	38.1594	28.0046	16.0175	21.9189	937.171	778.538	0.26755	0.40781	0.88448	FALSE	1236.53	1385.69	-0.16432	0.49908	0.72417	FALSE	1078.51	1047.39	0.042242	0.87966
ENSGALG00000000724		-	2309020	2320200	3138	1190	710	883	841	1026	925	360	477	587	801	641	859	16.1793	12.6159	15.0482	18.558	18.1856	13.6173	5.8666	7.79462	8.87575	12.448	10.479	11.6269	14.6145	16.787	7.51232	11.518	694.73	515.334	0.43094	0.16933	0.59553	FALSE	916.21	750.07	0.28865	0.30802	0.5145	FALSE	799.318	887.153	-0.15041	0.60254
ENSGALG00000000726		-	919939	942567	2344	3927	2901	3172	1898	2435	2652	2106	2064	2233	2255	2224	2770	71.4772	69.0088	72.369	56.0694	57.7797	52.2659	45.945	45.1525	45.2013	46.9148	48.6735	50.1932	70.9517	55.3717	45.4329	48.5939	2190.37	2335.49	-0.092549	0.76027	1	FALSE	2889.47	2719.54	0.087443	0.73758	0.92784	FALSE	2520.75	2186.5	0.20523	0.34136
ENSGALG00000000729		+	1454060	1471678	3450	1415	1011	1125	447	546	674	229	321	457	431	407	405	27.5285	25.7055	27.4341	14.1142	13.848	14.1979	5.33991	7.50578	9.88775	9.58429	9.52075	7.84403	26.8894	14.0534	7.57781	8.98302	379.185	362.678	0.06421	0.91621	1	FALSE	500.242	964.288	-0.94684	0.00054385	0.0023192	DOWN	436.314	519.041	-0.25048	0.28676
ENSGALG00000000731		+	1481938	1483948	1843	54	58	57	16	13	63	13	14	14	217	200	248	1.25007	1.75476	1.65397	0.601148	0.39233	1.57913	0.360708	0.389522	0.360431	5.7419	5.56698	5.71544	1.55293	0.857536	0.37022	5.67477	201.115	14.9634	3.7485	3.0693e-17	7.8506e-15	UP	265.284	46.7967	2.5031	6.2507e-12	9.5529e-11	UP	231.428	26.5838	3.1219	5.6639e-17
ENSGALG00000000734		-	1486450	1490280	1410	1545	1200	1341	461	566	621	137	247	276	291	268	308	46.7492	47.4544	50.8612	22.6396	22.327	20.3458	4.96865	8.9827	9.28774	10.0646	9.75059	9.27801	48.3549	21.7708	7.74637	9.69772	263.029	238.529	0.14106	0.71109	1	FALSE	346.967	1115.01	-1.6842	2.7702e-09	3.0808e-08	DOWN	302.665	516.996	-0.77243	0.0026356
ENSGALG00000000736		+	949226	953352	1512	40	43	35	31	29	58	13	30	14	94	87	104	1.12868	1.58574	1.23792	1.4197	1.06679	1.77206	0.439672	1.01742	0.439335	3.03178	2.95177	2.92149	1.31745	1.41952	0.632141	2.96835	86.3193	20.9829	2.0405	2.0726e-05	0.00059595	UP	113.864	32.5517	1.8065	3.6559e-05	0.00020441	UP	99.329	36.1006	1.4602	0.00049549
ENSGALG00000000737		+	1490484	1496253	2395	374	267	334	83	101	207	54	108	152	164	122	159	6.6624	6.21613	7.45792	2.39971	2.34558	3.99271	1.15299	2.31232	3.01133	3.33933	2.61318	2.81978	6.77882	2.91267	2.15888	2.9241	134.623	112.628	0.25736	0.53514	0.97306	FALSE	177.527	265.583	-0.58112	0.072399	0.16259	FALSE	154.871	117.485	0.39859	0.28124
ENSGALG00000000740		+	975013	979463	2229	481	346	387	225	275	387	256	351	391	246	237	311	9.49191	8.92349	9.57265	7.20632	7.07475	8.26909	6.0551	8.32493	8.58106	5.54882	5.62351	6.10981	9.32935	7.51672	7.6537	5.76072	239.442	361.969	-0.59619	0.065521	0.34668	FALSE	315.848	329.84	-0.062537	0.8457	0.9968	FALSE	275.556	273.698	0.0097598	1
ENSGALG00000000745		-	2323804	2335164	2423	103	196	182	14	27	12	3	4	1	12	3	20	1.81363	4.51042	4.01694	0.400094	0.61979	0.228787	0.0633148	0.0846517	0.0195824	0.241518	0.063516	0.35059	3.44699	0.416223	0.0558496	0.218541	10.1186	2.98852	1.7595	0.11547	0.48426	FALSE	13.3256	136.574	-3.3574	1.0298e-05	6.439e-05	DOWN	11.6377	17.0372	-0.54989	0.59635
ENSGALG00000000747		+	633500	654242	5457	872	617	533	543	661	701	817	664	704	1062	1118	1292	9.02553	8.34625	6.91506	9.12176	8.91923	7.8562	10.1356	8.26018	8.10372	12.5643	13.9139	13.3131	8.09562	8.6324	8.83318	13.2637	1051.77	799.751	0.3952	0.18375	0.62357	FALSE	1387.63	545.294	1.3475	1.3706e-06	1.0031e-05	UP	1210.48	599.253	1.0143	1.4398e-05
ENSGALG00000000748		-	980790	991145	3117	489	212	220	57	56	96	35	35	33	53	117	65	6.69324	3.79239	3.77453	1.26627	0.999275	1.42278	0.574207	0.575785	0.502339	0.829202	1.92559	0.885727	4.75339	1.22944	0.550777	1.21351	73.068	37.6872	0.95517	0.1231	0.50146	FALSE	96.5325	242.146	-1.3268	0.0061171	0.019826	DOWN	84.1561	64.4677	0.38449	0.54027
ENSGALG00000000751		-	2589833	2610503	2781	4545	4219	3653	1937	2218	3288	3095	2626	1759	2098	2368	2857	78.9854	95.8236	79.5747	54.6343	50.2509	61.8704	64.4683	54.8495	33.9965	41.675	49.4818	49.429	84.7946	55.5852	51.1048	46.8619	2212.84	2764.4	-0.32106	0.3421	0.82851	FALSE	2919.61	3402.18	-0.22068	0.41359	0.63523	FALSE	2547.03	2297.46	0.14878	0.54147
ENSGALG00000000755		-	193390265	193443628	1321	219	128	163	142	135	146	66	48	78	112	98	163	7.07303	5.40283	6.59875	7.44342	5.68414	5.10567	2.55493	1.86324	2.80164	4.13463	3.80573	5.24092	6.35821	6.07774	2.4066	4.39376	111.458	69.6258	0.67881	0.085424	0.40509	FALSE	146.99	137.381	0.097538	0.77143	0.95276	FALSE	128.266	135.009	-0.073913	0.94827
ENSGALG00000000764		+	2576813	2580230	1139	5282	5682	5585	2146	2050	4126	1774	1871	1897	1859	1336	2121	208.853	293.626	276.808	137.719	105.674	176.649	84.0755	88.9163	83.4192	84.0193	63.5185	83.4915	259.762	140.014	85.4703	77.0098	1595.94	2022.53	-0.34176	0.26404	0.74054	FALSE	2104.31	4582.86	-1.1229	3.0562e-05	0.00017378	DOWN	1836.08	2541.34	-0.46896	0.064651
ENSGALG00000000769		-	2348767	2351790	1307	824	549	697	83	38	56	14	18	22	53	141	57	26.8978	23.4213	28.519	4.39733	1.61712	1.97932	0.547759	0.706197	0.798669	1.97752	5.53425	1.85235	26.2793	2.66459	0.684209	3.12137	78.9333	19.5541	2.0132	0.048084	0.28665	FALSE	104.328	561.856	-2.4291	6.1756e-15	1.2957e-13	DOWN	90.928	58.3132	0.6409	0.42529
ENSGALG00000000775		-	2580940	2585553	1530	604	808	702	332	314	736	158	196	106	2610	1856	4119	16.8426	29.4465	24.5371	15.0257	11.4149	22.2223	5.28084	6.56892	3.28726	83.1899	62.2303	114.347	23.6087	16.221	5.04567	86.5889	2540.64	169.903	3.9024	2.295e-14	3.5052e-12	UP	3349.41	590.447	2.504	8.3567e-09	8.6845e-08	UP	2923.44	417.498	2.8078	1.9211e-09
ENSGALG00000000776		+	188925	194291	1851	427	299	263	331	450	467	365	461	361	245	291	447	9.84206	9.00698	7.59847	12.3825	13.522	11.655	10.0838	12.771	9.25381	6.45477	8.06495	10.2571	8.81584	12.5198	10.7029	8.25894	293.697	434.838	-0.56615	0.090159	0.41867	FALSE	387.46	266.662	0.53904	0.069849	0.15804	FALSE	338.101	390.532	-0.20799	0.47525
ENSGALG00000000777		-	1499032	1528963	4423	1492	1072	1204	591	720	939	582	556	691	605	574	802	14.3918	13.5143	14.5575	9.25247	9.05419	9.80734	6.72889	6.44595	7.41278	6.67052	6.65748	7.70159	14.1545	9.37133	6.86254	7.00987	595.89	664.984	-0.15827	0.61482	1	FALSE	785.995	1023.8	-0.38134	0.16974	0.32383	FALSE	685.768	698.065	-0.025642	0.91944
ENSGALG00000000783		-	1546990	1548036	1047	19	22	19	18	12	27	8	5	6	134	138	105	0.774232	1.17163	0.970474	1.19045	0.637483	1.1913	0.390733	0.24488	0.27191	6.24136	6.76157	4.25957	0.972112	1.00641	0.302508	5.75417	116.099	6.96408	4.0593	2.9172e-14	4.3982e-12	UP	153.202	16.6358	3.2031	1.467e-12	2.4174e-11	UP	133.595	17.6931	2.9166	1.2918e-11
ENSGALG00000000784		+	992124	1022836	2349	987	650	781	447	556	619	408	453	494	442	331	488	19.08	16.422	18.9245	14.0247	14.0122	12.9566	9.45355	10.5251	10.6205	9.76655	7.6938	9.39162	18.1422	13.6645	10.1997	8.95066	379.535	493.202	-0.37795	0.23517	0.70385	FALSE	500.471	654.863	-0.38791	0.17273	0.32842	FALSE	436.652	507.951	-0.21821	0.41218
ENSGALG00000000785		-	1444021	1447241	2545	716	543	773	452	465	716	661	667	865	633	696	550	12.003	11.8967	16.2431	12.2981	10.1625	12.9965	13.2816	13.439	16.1268	12.1293	14.0293	9.17906	13.3809	11.819	14.2825	11.7792	577.669	795.723	-0.46202	0.10828	0.4661	FALSE	762.336	557.332	0.45189	0.1228	0.25069	FALSE	664.792	506.124	0.39341	0.14026
ENSGALG00000000787		-	19949494	19959954	4138	2648	1896	1988	1086	1447	1828	1090	1007	1023	1168	1091	1419	27.3018	25.5483	25.6923	18.173	19.4497	20.4074	13.4702	12.4787	11.7302	13.7649	13.5254	14.5652	26.1808	19.3434	12.5597	13.9518	1109.94	1140.87	-0.039645	0.91787	1	FALSE	1464.08	1771.27	-0.27479	0.2978	0.50126	FALSE	1277.29	1348.7	-0.078478	0.70379
ENSGALG00000000791		-	2383708	2389921	1871	789	598	774	260	304	417	57	67	89	79	70	98	18.3046	18.1315	22.508	9.78991	9.19445	10.4751	1.585	1.8682	2.2963	2.09492	1.95268	2.26343	19.648	9.81981	1.9165	2.10368	74.3505	77.055	-0.051547	0.90281	1	FALSE	98.0628	591.165	-2.5918	6.7531e-16	1.5677e-14	DOWN	85.5571	304.065	-1.8294	1.6198e-09
ENSGALG00000000795		+	1047526	1053915	1308	392	279	311	141	125	234	80	96	96	169	221	185	13.1792	12.2591	13.1062	7.69386	5.47876	8.51838	3.22378	3.87917	3.58946	6.49451	8.934	6.19203	12.8481	7.23033	3.56414	7.20685	176.227	99.1146	0.83026	0.02624	0.19143	FALSE	232.606	266.618	-0.19689	0.48036	0.70649	FALSE	202.855	154.276	0.39494	0.23145
ENSGALG00000000802		-	19961318	19964798	1808	827	868	922	261	259	563	97	120	141	199	168	208	19.5151	26.7692	27.2715	9.99607	7.96774	14.3851	2.74354	3.40339	3.70033	5.36755	4.76679	4.88639	24.5186	10.783	3.28242	5.00691	174.067	129.845	0.42285	0.24748	0.71948	FALSE	229.583	724.993	-1.659	2.6282e-08	2.5152e-07	DOWN	200.28	328.025	-0.71179	0.018773
ENSGALG00000000811		-	19965164	19972121	2219	3059	2803	2747	1320	1600	1841	1320	1478	1631	1827	1738	1848	58.8148	70.4336	66.2031	41.1911	40.1048	38.3265	30.4196	34.1544	34.8752	40.1516	40.1798	35.3727	65.1505	39.8741	33.1497	38.568	1646.86	1611.4	0.031404	0.94319	1	FALSE	2172.58	2363.58	-0.12156	0.64069	0.85306	FALSE	1895.05	1490.08	0.34684	0.12826
ENSGALG00000000816		+	2389798	2464057	2559	717	510	633	308	395	404	293	281	338	344	342	422	11.954	11.1126	13.2285	8.33427	8.5854	7.29313	5.8551	5.63074	6.2671	6.55556	6.856	7.00431	12.0984	8.07093	5.91765	6.80529	334.901	331.849	0.013206	0.97409	1	FALSE	441.798	506.437	-0.197	0.49708	0.72316	FALSE	385.418	347.936	0.1476	0.54212
ENSGALG00000000817		+	19972951	19984338	1611	2011	1853	1592	863	857	1117	527	669	721	679	662	786	53.2575	64.1349	52.8475	37.0939	29.5882	32.0302	16.7283	21.2941	21.2354	20.554	21.0803	20.7229	56.7466	32.9041	19.7526	20.7857	644.066	696.633	-0.11319	0.69784	1	FALSE	849.644	1494.04	-0.81429	0.0026841	0.0095598	DOWN	741.188	891.693	-0.26671	0.27279
ENSGALG00000000818		+	193656608	193663418	2040	117	293	211	90	108	107	95	78	174	128	127	223	2.44692	8.00851	5.53132	3.05492	2.94461	2.42302	2.38139	1.96062	4.04705	3.05986	3.19366	4.64299	5.32892	2.80751	2.79636	3.63217	142.253	124.434	0.19308	0.60919	1	FALSE	187.619	177.626	0.078957	0.73325	0.92548	FALSE	163.734	96.4459	0.76356	0.013595
ENSGALG00000000820		+	1671071	1672207	1137	50	83	54	17	10	10	6	1	1	19	10	9	1.87618	4.07035	2.53986	1.03532	0.489185	0.406296	0.269853	0.0450992	0.0417311	0.814919	0.451185	0.336206	2.8288	0.643601	0.118895	0.534103	11.6852	3.00549	1.959	0.077338	0.38288	FALSE	15.4039	52.5318	-1.7699	0.0030992	0.010848	DOWN	13.4335	12.2664	0.13112	0.85163
ENSGALG00000000824		+	1532895	1536253	1687	25	10	19	79	69	90	114	196	159	168	139	170	0.632251	0.330521	0.602303	3.24264	2.27493	2.46451	3.45563	5.95758	4.472	4.85641	4.22683	4.28013	0.521692	2.66069	4.62841	4.45446	144.503	171.014	-0.24302	0.49451	0.94774	FALSE	190.586	14.4063	3.7257	4.0762e-17	1.0681e-15	UP	166.257	75.4476	1.1399	0.00057156
ENSGALG00000000830		-	193751652	193786714	3210	505	442	471	243	321	427	159	160	209	289	274	300	8.96607	10.2561	10.482	7.00228	7.42994	8.20874	3.38361	3.41425	4.12679	5.86497	5.84941	5.30262	9.90139	7.54699	3.64155	5.67233	262.259	191.554	0.45324	0.19099	0.63639	FALSE	345.972	389.084	-0.16942	0.572	0.79353	FALSE	301.785	305.56	-0.017933	0.88224
ENSGALG00000000835		+	2029446	2035954	2629	694	1110	679	548	282	320	377	152	505	213	167	256	11.2625	23.5422	13.812	14.4337	5.96613	5.62292	7.33311	2.96471	9.11425	3.95103	3.25868	4.13592	16.2055	8.67424	6.47069	3.78188	190.996	371.839	-0.96114	0.074237	0.37359	FALSE	251.864	695.717	-1.4659	0.005116	0.016902	DOWN	219.758	381.986	-0.79761	0.24977
ENSGALG00000000838		+	193796220	193809102	2682	358	286	331	142	156	201	168	172	163	184	210	237	5.69493	5.94595	6.60003	3.6662	3.23519	3.4621	3.20323	3.28851	2.88369	3.34565	4.01676	3.75329	6.08031	3.4545	3.12514	3.70523	191.203	183.958	0.055724	0.8693	1	FALSE	252.285	266.722	-0.080283	0.80598	0.96844	FALSE	220.076	155.943	0.49698	0.093835
ENSGALG00000000839		+	193938735	193964975	1829	1056	1763	1669	122	84	117	11	23	5	60	52	89	24.6328	53.7468	48.8	4.61884	2.55446	2.95512	0.30755	0.644827	0.129711	1.59977	1.45849	2.0668	42.3932	3.37614	0.360696	1.70836	59.9938	14.5437	2.0444	0.00012425	0.002794	UP	79.1171	1267.91	-4.0023	3.3249e-09	3.6545e-08	DOWN	69.041	103.648	-0.58617	0.15519
ENSGALG00000000843		-	2041020	2096657	5614	1196	1087	1111	1875	2771	2409	2532	1898	3172	2009	2828	2186	10.2114	12.1293	11.89	25.9824	30.8433	22.2705	25.9114	19.4767	30.1192	19.6061	29.0326	18.5808	11.4102	26.3654	25.1691	22.4065	2158.43	2753.09	-0.35107	0.19287	0.63975	FALSE	2849.37	932.291	1.6118	1.5051e-05	9.0785e-05	UP	2484.77	2221.38	0.16165	0.59673
ENSGALG00000000845		-	194108535	194189490	2526	258	237	275	212	221	269	204	159	177	353	346	410	4.84054	5.81129	6.46724	6.45554	5.4055	5.46468	4.58751	3.58539	3.6932	7.57017	7.8055	7.65802	5.70636	5.77524	3.95536	7.6779	335.821	197.547	0.7655	0.019953	0.15717	FALSE	443.014	212.262	1.0615	0.00041741	0.0018378	UP	386.463	220.975	0.80645	0.0023827
ENSGALG00000000847		+	10902019	10937573	3614	1539	1240	1315	958	1145	1276	976	914	1124	1064	984	1182	25.2346	26.5723	27.0268	25.4944	24.4755	22.6541	19.1814	18.0123	20.4965	19.9414	19.4001	19.2945	26.2779	24.208	19.23	19.5453	978.097	1096.48	-0.16483	0.57309	0.99679	FALSE	1290.2	1118.05	0.20662	0.43878	0.66361	FALSE	1125.51	1060.7	0.085568	0.68972
ENSGALG00000000848		+	19994788	20036521	3639	3546	2835	2875	1692	1903	2438	1593	1680	1811	1765	1763	1897	41.5739	43.4396	42.2506	32.1963	29.0864	30.9495	22.3857	23.6732	23.6133	23.6529	24.8534	22.1416	42.4214	30.7441	23.2241	23.5493	1649.02	1852.48	-0.16785	0.55457	0.98577	FALSE	2175.55	2523.88	-0.21426	0.3974	0.61728	FALSE	1897.68	1883.32	0.010953	0.98596
ENSGALG00000000853		+	10878731	10887869	1898	1396	1120	819	798	900	1044	405	441	472	623	595	683	38.0085	39.8532	27.9506	35.2631	31.9453	30.7776	13.2167	14.4311	14.292	19.3883	19.4788	18.5129	35.2708	32.662	13.9799	19.1267	576.551	480.106	0.2641	0.40179	0.87972	FALSE	760.574	902.798	-0.24731	0.3454	0.56019	FALSE	663.464	861.572	-0.37695	0.11716
ENSGALG00000000855		-	1749399	1762655	1568	1025	731	764	425	569	612	424	417	554	416	434	524	27.8896	25.9948	26.057	18.7685	20.1837	18.0305	13.8279	13.637	16.7642	12.938	14.199	14.1941	26.6471	18.9942	14.7431	13.7771	415.488	506.047	-0.28446	0.35221	0.8381	FALSE	548.145	683.129	-0.3176	0.25081	0.44048	FALSE	478.187	501.856	-0.069698	0.78893
ENSGALG00000000856		-	2506267	2516101	2636	1350	854	845	758	949	1037	1185	1330	1300	754	508	1016	21.8501	18.0645	17.1431	19.9118	20.0242	18.1734	22.9885	25.8723	23.4001	13.9491	9.88629	16.3709	19.0192	19.3698	24.087	13.4021	677.828	1392.29	-1.0385	0.00079366	0.013296	DOWN	893.596	819.485	0.1249	0.61322	0.83205	FALSE	779.856	860.03	-0.14118	0.64248
ENSGALG00000000857		+	1496719	1506683	1766	2162	1223	1318	1148	1667	1782	805	1292	1458	1254	1283	1648	52.2311	38.6145	39.9118	45.013	52.5024	46.6143	23.31	37.5147	39.173	34.6281	37.2693	39.636	43.5858	48.0432	33.3326	37.1778	1262.41	1286.28	-0.027024	0.90804	1	FALSE	1665.37	1258.36	0.4043	0.1454	0.2869	FALSE	1452.91	1430.32	0.022604	0.92039
ENSGALG00000000862		-	1766445	1795825	5706	771	621	599	427	480	526	338	276	332	695	610	524	5.76484	6.0684	5.61399	5.18183	4.6789	4.2585	3.02916	2.48031	2.76075	5.93984	5.4842	3.90052	5.81574	4.70641	2.75674	5.10819	561.311	345.125	0.70168	0.029291	0.20614	FALSE	740.491	542.471	0.44894	0.13019	0.26244	FALSE	645.777	452.051	0.51455	0.03875
ENSGALG00000000863		+	2515909	2522793	1764	1308	432	395	1828	2453	2174	545	474	172	239	152	198	31.9067	13.7724	12.0777	72.3725	78.0085	57.4212	15.9347	13.8969	4.66615	6.66391	4.4583	4.80838	19.2523	69.2674	11.4992	5.3102	178.518	444.588	-1.3164	0.056158	0.31602	FALSE	235.366	550.05	-1.2247	0.0699	0.15812	FALSE	205.323	2041.48	-3.3137	5.61e-34
ENSGALG00000000864		-	10869141	10878683	3431	1333	1029	1046	828	937	1057	752	921	983	802	723	945	29.2398	29.4992	28.76	29.478	26.795	25.1049	19.7713	24.2812	23.9803	20.1083	19.0693	20.6365	29.1663	27.126	22.6776	19.938	745.527	965.917	-0.37364	0.21556	0.67837	FALSE	983.349	927.463	0.084415	0.74901	0.93763	FALSE	857.892	888.159	-0.050022	0.88322
ENSGALG00000000866		-	2755028	2768002	4937	1125	667	636	750	604	789	601	512	332	646	554	883	9.72196	7.53316	6.88923	10.5193	6.80468	7.38272	6.22513	5.31785	3.19077	6.38103	5.75654	7.59662	8.04812	8.23555	4.91125	6.57807	623.763	534.348	0.22322	0.40044	0.87877	FALSE	822.613	649.379	0.34115	0.2231	0.40198	FALSE	717.794	683.088	0.071498	0.62826
ENSGALG00000000868		-	194214930	194221742	885	930	899	907	457	507	771	471	574	591	443	293	540	55.963	70.7014	68.4129	44.6331	39.7737	50.2355	33.9713	41.514	39.5513	30.4704	21.2	32.3497	65.0258	44.8808	38.3456	28.0067	381.126	595.568	-0.644	0.044016	0.27102	FALSE	502.454	753.839	-0.58526	0.049971	0.11988	FALSE	438.462	535.638	-0.2888	0.25496
ENSGALG00000000870		-	1489883	1496485	1530	165	80	80	52	93	134	34	91	55	57	46	78	5.03548	3.19078	3.06027	2.57563	3.70007	4.42792	1.24368	3.33782	1.8667	1.98833	1.68797	2.36979	3.76218	3.56787	2.1494	2.01537	54.0991	65.8095	-0.28269	0.59734	1	FALSE	71.3386	85.9569	-0.26893	0.50577	0.73045	FALSE	62.2514	84.1628	-0.43508	0.2394
ENSGALG00000000875		+	20040536	20066522	4194	790	613	621	316	492	558	335	287	373	448	402	464	8.03643	8.14979	7.91845	5.2173	6.52485	6.14622	4.08464	3.50899	4.21988	5.2092	4.91714	4.69908	8.03489	5.96279	3.93784	4.94181	398.669	361.975	0.1393	0.67802	1	FALSE	525.874	550.935	-0.067164	0.79944	0.96535	FALSE	458.728	421.74	0.12129	0.68641
ENSGALG00000000881		-	1831568	1836134	1704	237	148	172	105	129	119	81	88	102	99	76	138	5.93394	4.84291	5.39804	4.26684	4.2107	3.22612	2.43082	2.64815	2.84021	2.83326	2.28802	3.4398	5.39163	3.90122	2.63973	2.85369	93.3397	98.5146	-0.077847	0.88152	1	FALSE	123.073	150.24	-0.28775	0.44669	0.6718	FALSE	107.402	111.96	-0.05996	0.97294
ENSGALG00000000883		+	2534865	2552591	1188	2084	1159	1143	2522	3654	4223	3075	3182	3247	2858	3214	4017	74.8421	54.3978	51.4525	146.999	171.075	164.213	132.363	137.345	129.684	117.319	138.786	143.618	60.2308	160.762	133.131	133.241	3044.1	3468.87	-0.18845	0.53175	0.97181	FALSE	4016.26	1169.49	1.78	5.8548e-11	8.0374e-10	UP	3503.84	3219.57	0.12207	0.6004
ENSGALG00000000884		+	1027565	1056195	1742	882	302	373	909	1439	1400	692	763	822	630	544	841	21.6015	9.66659	11.4508	36.1329	45.9459	37.1264	20.314	22.4598	22.3895	17.6366	16.0201	20.5055	14.2397	39.735	21.7211	18.0541	604.149	829.145	-0.45672	0.143	0.54578	FALSE	796.764	405.494	0.97447	0.001289	0.0049881	UP	695.219	1167.5	-0.74788	0.0016353
ENSGALG00000000891		+	305336	317088	4084	551	354	406	186	215	332	143	174	187	216	187	206	12.6116	10.5894	11.6482	6.90962	6.41544	8.22801	3.92308	4.78666	4.7601	5.65105	5.14649	4.69401	11.6164	7.18436	4.48995	5.16385	185.179	183.275	0.014906	0.99516	1	FALSE	244.259	354.085	-0.53568	0.071077	0.16024	FALSE	213.061	225.474	-0.081691	0.70737
ENSGALG00000000894		+	98537292	98568141	5952	3394	8248	6276	376	295	728	75	77	125	127	89	167	24.3284	77.2681	56.3893	4.37433	2.75672	5.65029	0.64437	0.663372	0.996477	1.04055	0.767083	1.19173	52.6619	4.26045	0.768073	0.999786	114.208	99.8586	0.1937	0.61451	1	FALSE	150.572	5122.41	-5.0883	4.4853e-07	3.5658e-06	DOWN	131.4	426.205	-1.6976	0.00016667
ENSGALG00000000895		+	1841076	1849961	2133	3700	2614	3033	1620	2092	2476	1523	2121	2487	1928	1605	2212	84.6423	78.1522	86.9702	60.1483	62.3903	61.3302	41.7598	58.3164	63.2728	50.4138	44.148	50.3767	83.2549	61.2896	54.4497	48.3128	1731.74	2220.15	-0.35843	0.21656	0.67881	FALSE	2283.9	2539.37	-0.15297	0.56733	0.78921	FALSE	1992.58	1925.68	0.049269	0.81898
ENSGALG00000000903		-	20106415	20109147	2069	1241	838	888	739	1035	961	1378	1401	1633	1443	1250	1410	25.5903	22.5838	22.9525	24.7327	27.8236	21.4568	34.0585	34.7222	37.4495	34.0116	30.9931	28.9455	23.7089	24.671	35.4101	31.3167	1246.42	1605.25	-0.36501	0.20853	0.66695	FALSE	1644.07	802.008	1.0356	0.00016661	0.00080797	UP	1434.11	860.366	0.73714	0.0013027
ENSGALG00000000905		-	2799652	2801956	920	6041	4270	4785	2636	3250	4340	4898	5468	5493	3642	3652	4403	280.147	258.794	278.145	198.401	196.485	217.924	272.25	304.768	283.297	193.052	203.638	203.275	272.362	204.27	286.772	199.988	3538.67	5784.2	-0.70891	0.01543	0.13202	FALSE	4668.28	4097.57	0.18812	0.47745	0.70352	FALSE	4072.45	3165.19	0.36361	0.10846
ENSGALG00000000906		+	10765226	10860650	2730	454	464	473	407	563	591	292	227	354	405	319	392	8.19703	10.9489	10.7047	11.9266	13.2519	11.5538	6.31912	4.92597	7.1082	8.3582	6.92536	7.04605	9.95019	12.2441	6.11776	7.4432	338.194	316.559	0.095375	0.79414	1	FALSE	446.019	384.477	0.21421	0.43477	0.65996	FALSE	389.083	487.625	-0.32569	0.19611
ENSGALG00000000907		+	20108842	20121754	2919	5884	4466	4513	3697	5031	5341	4510	4840	5281	5531	5186	4974	90.9224	90.1917	87.413	92.7193	101.35	89.3632	83.5309	89.8893	90.7548	97.6919	96.3566	76.5178	89.509	94.4773	88.0584	90.1888	4793.7	5328.11	-0.15248	0.5666	0.99426	FALSE	6324.18	4040.32	0.64641	0.015537	0.044484	UP	5515.8	4395.89	0.32742	0.14981
ENSGALG00000000908		+	20121097	20141797	2836	1000	632	569	575	611	532	920	957	1401	913	954	820	15.0438	12.4258	10.7296	14.0394	11.9831	8.66579	16.5889	17.3035	23.4397	15.6995	17.2567	12.2809	12.7331	11.5628	19.1107	15.079	823.719	1184.9	-0.52454	0.064563	0.34334	FALSE	1086.92	590.108	0.88119	0.0023884	0.0086274	UP	947.908	551.771	0.78068	0.00094517
ENSGALG00000000909		-	1466576	1470228	1068	9	7	4	21	22	66	8	9	13	8	21	23	0.35953	0.365461	0.200293	1.36155	1.14574	2.8548	0.38305	0.432116	0.577553	0.365292	1.0087	0.914702	0.308428	1.78736	0.46424	0.762899	15.6873	10.8349	0.53391	0.52675	0.96784	FALSE	20.7155	5.37733	1.9457	0.033898	0.086443	FALSE	18.0719	32.1309	-0.83021	0.16504
ENSGALG00000000913		+	20162333	20168887	1750	1204	1070	1639	447	305	152	133	91	82	99	83	120	29.353	34.0926	50.0862	17.6871	9.69384	4.01244	3.88643	2.66644	2.22329	2.75879	2.43307	2.9125	37.8439	10.4645	2.92539	2.70146	90.8418	112.741	-0.31159	0.46238	0.9296	FALSE	119.804	1084.27	-3.178	1.7616e-10	2.2679e-09	DOWN	104.528	307.115	-1.5549	0.088077
ENSGALG00000000918		+	1457916	1462247	807	57	62	86	17	30	43	15	9	5	11	2	12	3.17062	4.50724	5.99625	1.53476	2.1755	2.58986	1.00008	0.601695	0.30931	0.699389	0.133767	0.664521	4.55804	2.10004	0.637027	0.499226	7.32361	10.8041	-0.56096	0.63707	1	FALSE	9.64239	57.2275	-2.5692	6.2821e-05	0.00033476	DOWN	8.41854	27.177	-1.6907	0.021764
ENSGALG00000000920		+	2806615	2815037	3654	273	203	207	63	55	58	19	29	25	11	9	8	3.18756	3.09772	3.02955	1.19388	0.837198	0.733267	0.265902	0.406967	0.324632	0.146807	0.126354	0.0929918	3.10494	0.921447	0.3325	0.122051	8.58659	26.6159	-1.6321	0.021113	0.16368	FALSE	11.3263	185.486	-4.0336	4.5092e-18	1.2731e-16	DOWN	9.87781	56.5869	-2.5182	1.6114e-05
ENSGALG00000000927		-	10786882	10804616	2401	1536	1883	2190	2659	2363	4300	3914	1513	1859	4819	2947	4214	27.2938	43.7293	48.7785	76.6855	54.7401	82.733	83.3616	32.3129	36.7373	97.8782	62.9656	74.5462	39.9339	71.3862	50.8039	78.4633	3619.71	2692.22	0.42707	0.3372	0.8253	FALSE	4772.01	1568.71	1.605	1.548e-07	1.3274e-06	UP	4163.19	2881.93	0.53066	0.042615
ENSGALG00000000934		+	10730328	10734909	1568	135	110	131	101	122	148	112	87	134	182	155	154	3.67326	3.91166	4.46789	4.46028	4.32761	4.36032	3.65266	2.84513	4.05489	5.66039	5.07108	4.17155	4.0176	4.38274	3.51756	4.96768	149.915	120.792	0.31162	0.42603	0.90162	FALSE	197.75	103.047	0.94038	0.0080735	0.025259	UP	172.477	115.73	0.57564	0.076792
ENSGALG00000000943		+	1922623	1937829	2116	979	689	758	984	1344	1668	2662	2162	2102	2675	2655	3355	19.7393	18.1559	19.1571	32.2008	35.3279	36.4152	64.3324	52.3925	47.1343	61.6495	64.3671	67.3442	19.0174	34.648	54.6197	64.4536	2622.49	2540.41	0.045878	0.8422	1	FALSE	3459.51	658.014	2.3944	4.1546e-18	1.1784e-16	UP	3018.1	1235.5	1.2885	1.6238e-08
ENSGALG00000000944		-	520176	523042	726	1506	1116	1083	678	575	847	484	636	546	598	351	513	88.5019	85.7121	79.7753	64.6666	44.0519	53.8951	34.0915	44.921	35.6842	40.1685	24.8019	30.0126	84.6631	54.2046	38.2322	31.661	441.603	608.649	-0.46286	0.14082	0.54094	FALSE	582.15	1004.74	-0.78736	0.00431	0.014513	DOWN	507.883	661.406	-0.38104	0.13362
ENSGALG00000000946		-	1472878	1511771	1232	2392	1509	1485	2287	3109	2927	1812	2744	3230	2339	1943	2889	128.692	106.104	100.145	199.701	218.063	170.511	116.848	177.435	193.263	143.84	125.694	154.738	111.647	196.092	162.516	141.424	2154.71	2816.02	-0.38616	0.18439	0.62476	FALSE	2841.62	1447.16	0.97349	0.00025013	0.0011642	UP	2479.34	2620.53	-0.079902	0.79638
ENSGALG00000000949		-	1515672	1521782	816	105	114	83	173	168	161	168	269	504	474	1008	411	5.48989	7.78985	5.43957	14.6806	11.4513	9.11462	10.5283	16.9041	29.3063	28.3276	63.3703	21.3932	6.23977	11.7488	18.9129	37.697	594.906	335.706	0.82547	0.31037	0.79525	FALSE	786.08	83.1781	3.2404	0.0026254	0.0093753	UP	685.135	161.227	2.0873	0.020762
ENSGALG00000000950		+	10448297	10497105	5525	2618	2155	2326	1810	2518	2619	3091	3845	3339	2599	2466	2293	42.8443	46.0915	47.714	48.0756	53.7216	46.4085	60.6311	75.6283	60.7709	48.6168	48.5252	37.3582	45.5499	49.4019	65.6768	44.8334	2250.37	3755.51	-0.73884	0.010788	0.10264	FALSE	2968.94	1941.87	0.6125	0.022586	0.061267	FALSE	2589.38	2170.67	0.25447	0.28028
ENSGALG00000000955		+	1945538	1950433	1383	798	723	677	367	448	620	341	385	502	553	459	621	24.6176	29.1495	26.1784	18.3751	18.0173	20.7096	12.6087	14.2747	17.2227	19.4995	17.0257	19.0718	26.6485	19.034	14.702	18.5324	492.64	444.737	0.14758	0.65227	1	FALSE	649.719	602.458	0.10895	0.66631	0.87188	FALSE	566.836	443.34	0.35452	0.1634
ENSGALG00000000962		-	311774	315956	2143	186	125	157	45	89	86	50	44	50	64	56	50	3.70301	3.25239	3.91791	1.45404	2.30995	1.85387	1.19312	1.05283	1.10705	1.45639	1.34054	0.990994	3.62444	1.87262	1.11767	1.26264	52.1007	52.5472	-0.012312	0.96817	1	FALSE	68.7307	127.053	-0.88641	0.021242	0.058189	FALSE	59.9414	67.7673	-0.17704	0.61145
ENSGALG00000000966		+	684498	695542	3578	438	383	386	142	237	243	191	193	252	199	160	236	5.22274	5.9686	5.76931	2.74812	3.68419	3.13739	2.7298	2.76596	3.3418	2.71228	2.29401	2.80153	5.65355	3.1899	2.94585	2.6026	178.917	230.723	-0.36687	0.2835	0.76352	FALSE	235.947	330.735	-0.48721	0.12865	0.26013	FALSE	205.863	192.56	0.096382	0.7492
ENSGALG00000000972		+	10212849	10309636	3708	1059	958	1147	355	380	554	297	358	369	280	309	400	20.1433	23.815	27.3471	10.9594	9.42298	11.4099	6.77118	8.18433	7.80579	6.08766	7.06715	7.5745	23.7685	10.5974	7.5871	6.90977	298.003	372.824	-0.32317	0.32089	0.80637	FALSE	393.156	872.152	-1.1495	6.5047e-05	0.00034534	DOWN	343.006	400.041	-0.22191	0.3883
ENSGALG00000000975		+	898339	900470	1429	671	469	569	229	303	409	176	177	234	330	311	371	20.6549	18.8679	21.9546	11.4409	12.1594	13.6321	6.49362	6.54846	8.01074	11.6111	11.511	11.3693	20.4925	12.4108	7.01761	11.4971	306.48	212.891	0.52568	0.11855	0.49169	FALSE	404.288	464.569	-0.20051	0.4828	0.70871	FALSE	352.68	289.825	0.28318	0.32022
ENSGALG00000000977		-	10126237	10210944	1765	645	496	547	297	390	534	381	285	264	329	303	389	15.5912	15.6694	16.5737	11.652	12.2901	13.9765	11.0387	8.27998	7.09707	9.09018	8.8067	9.36112	15.9448	12.6395	8.80525	9.086	308.332	341.949	-0.14929	0.68216	1	FALSE	406.704	460.216	-0.17833	0.55076	0.7759	FALSE	354.811	375.863	-0.083152	0.70552
ENSGALG00000000978		+	905173	916809	2963	519	519	677	168	213	288	113	155	221	201	163	250	7.55468	9.87338	12.3524	3.96899	4.04201	4.5392	1.97151	2.71172	3.57764	3.34427	2.8529	3.62282	9.9268	4.1834	2.75362	3.27333	184.304	176.162	0.065184	0.87437	1	FALSE	243.049	476.146	-0.97016	0.0018212	0.0067764	DOWN	212.068	206.547	0.038059	0.90723
ENSGALG00000000980		+	921618	923179	1368	854	850	851	431	551	575	466	477	555	505	458	549	26.634	34.6455	33.2675	21.8162	22.4027	19.4171	17.4196	17.8798	19.2498	18.0022	17.1749	17.0455	31.5157	21.212	18.183	17.4075	457.988	544.998	-0.25094	0.41201	0.88777	FALSE	604.117	704.948	-0.22269	0.45278	0.67851	FALSE	527	488.836	0.10845	0.64398
ENSGALG00000000988		-	1440975	1458168	4980	4668	3027	3400	1550	2120	2584	1218	1437	1692	1244	1387	1571	39.9913	33.892	36.5112	21.5521	23.6777	23.9699	12.5071	14.7964	16.121	12.1818	14.2877	13.3989	36.7982	23.0666	14.4748	13.2895	1273.33	1577.64	-0.30916	0.2837	0.76352	FALSE	1680.07	2996.56	-0.83478	0.001277	0.0049497	DOWN	1465.58	1935.83	-0.40149	0.06496
ENSGALG00000000990		-	112210	116846	2372	13502	13277	11929	5826	6917	8425	4460	4073	5129	4391	4057	4779	335.5	431.165	371.544	234.956	224.069	226.674	132.832	121.639	141.737	124.714	121.213	118.22	379.403	228.566	132.069	121.382	4008.61	4969.08	-0.30988	0.27862	0.75816	FALSE	5287.8	10648	-1.0098	0.00010645	0.00054091	DOWN	4612.74	6608.38	-0.51867	0.016905
ENSGALG00000000991		+	2257261	2263245	1096	1602	1029	1111	747	969	1145	1253	1291	1420	926	753	1067	62.3615	52.3503	54.2101	47.1951	49.1753	48.2611	58.4625	60.4011	61.4749	41.2023	35.2452	41.3501	56.3073	48.2105	60.1129	39.2659	827.008	1444.14	-0.80424	0.0077729	0.080434	FALSE	1090.65	1009	0.11227	0.68929	0.89216	FALSE	951.556	890.189	0.096176	0.67099
ENSGALG00000000993		+	10083833	10113057	8034	2782	1732	1818	1610	1850	2017	2031	1406	1783	1680	1670	1786	26.3877	21.4705	21.6148	24.7853	22.8763	20.7152	23.0902	16.0286	18.8084	18.2142	19.0464	16.865	23.1577	22.7923	19.3091	18.0419	1561.63	1907.2	-0.2884	0.32415	0.81049	FALSE	2060.25	1702.88	0.27484	0.34209	0.55604	FALSE	1797.09	1725.96	0.058264	0.7767
ENSGALG00000000994		-	2264039	2265225	636	332	79	244	1	3	7	2	10	10	6	6	4	22.2713	6.92603	20.5168	0.108875	0.26236	0.508444	0.160809	0.806254	0.746041	0.460061	0.48396	0.267132	16.5714	0.293227	0.571035	0.403718	4.9502	7.90586	-0.67544	0.54486	0.97909	FALSE	6.53232	172.631	-4.724	2.8118e-06	1.9448e-05	DOWN	5.69571	3.15049	0.8543	0.67111
ENSGALG00000000996		+	2096718	2125319	6926	1755	1517	1493	1037	1118	1544	1049	893	975	958	1258	1265	14.1169	15.9476	15.0533	13.5382	11.7239	13.4477	10.1137	8.63331	8.7221	8.80812	12.1672	10.13	15.0393	12.9033	9.15636	10.3685	1058.82	1066.1	-0.0098842	0.96774	1	FALSE	1397.4	1304.11	0.099678	0.72273	0.91735	FALSE	1218.88	1151.83	0.081629	0.76121
ENSGALG00000000997		-	1428042	1439416	2010	631	545	606	613	888	838	413	369	704	913	1248	800	13.5418	15.286	16.3017	21.3516	24.8445	19.4729	10.6236	9.51786	16.8026	22.3963	32.2043	17.0922	15.0432	21.8897	12.3147	23.8976	916.522	534.486	0.77802	0.071376	0.36585	FALSE	1210.01	489.105	1.3068	0.0026964	0.0095964	UP	1055.01	733.627	0.52413	0.15778
ENSGALG00000000998		-	2267074	2275077	1382	1071	624	709	635	780	933	1074	1089	1867	1275	1466	1510	34.356	26.1606	28.5083	33.0605	32.6195	32.4065	41.2943	41.9861	66.6059	46.7498	56.5454	48.2224	29.675	32.6955	49.9621	50.5059	1293	1450.87	-0.1662	0.51638	0.96181	FALSE	1706.18	645.336	1.4026	4.9591e-07	3.9055e-06	UP	1488.22	732.379	1.0229	1.2926e-05
ENSGALG00000000999		+	488689	502790	1596	308	292	273	122	177	262	164	120	135	239	270	381	8.23346	10.2015	9.14759	5.29315	6.16843	7.58352	5.2547	3.85547	4.01348	7.30275	8.67853	10.1395	9.19418	6.34837	4.37455	8.70692	267.083	153.403	0.79996	0.016653	0.1393	FALSE	352.352	239.876	0.55473	0.059188	0.13773	FALSE	307.435	170.791	0.84805	0.0033385
ENSGALG00000001003		-	2277655	2291256	1903	1312	1080	1022	775	875	1120	339	280	605	649	691	716	29.4144	31.6446	28.7203	28.2001	25.5743	27.1883	9.10958	7.54481	15.0847	16.6313	18.6275	15.9808	29.9264	26.9875	10.5797	17.0799	625.586	439.282	0.51006	0.12251	0.49984	FALSE	825.414	930.925	-0.17355	0.50442	0.72919	FALSE	719.968	864.555	-0.26403	0.24847
ENSGALG00000001006		-	929105	957410	1983	330	263	370	24	32	31	77	26	12	25	26	53	7.09996	7.39516	9.97828	0.838061	0.897555	0.722174	1.98566	0.672326	0.28713	0.614807	0.672614	1.13521	8.1578	0.819263	0.981706	0.807544	30.7202	43.2424	-0.49326	0.67869	1	FALSE	40.5151	264.751	-2.7081	1.4826e-12	2.4399e-11	DOWN	35.3634	27.3749	0.3694	0.45669
ENSGALG00000001013		-	10069935	10073726	1411	1299	977	965	621	676	966	542	697	669	579	566	677	39.2777	38.6084	36.5744	30.4756	26.6473	31.6266	19.6431	25.33	22.4967	20.0112	20.5781	20.3791	38.1535	29.5832	22.4899	20.3228	551.527	695.32	-0.33425	0.27472	0.75231	FALSE	727.566	880.061	-0.27452	0.30985	0.51656	FALSE	634.697	702.561	-0.14656	0.52073
ENSGALG00000001014		-	10066626	10069746	540	328	188	306	188	214	276	174	195	245	216	218	245	25.9146	19.4124	30.3043	24.1074	22.0421	23.6112	16.4776	18.517	21.5274	19.5066	20.7099	19.2706	25.2104	23.2536	18.8407	19.829	206.007	222.618	-0.11187	0.71808	1	FALSE	271.782	222.832	0.28649	0.38456	0.60381	FALSE	237.078	211.395	0.16542	0.57672
ENSGALG00000001017		+	961080	974151	1952	807	521	510	365	375	451	291	271	237	238	232	315	19.1491	16.1571	15.169	14.0569	11.6005	11.5875	8.27638	7.72874	6.2543	6.45518	6.61932	7.44122	16.8251	12.415	7.41981	6.83857	236.351	293.187	-0.31089	0.37396	0.85656	FALSE	311.768	494.473	-0.66542	0.022613	0.061306	FALSE	272.006	375.559	-0.4654	0.093432
ENSGALG00000001019		+	2143380	2155407	1677	867	808	867	611	692	934	1230	1309	971	1101	938	1196	22.0572	26.8654	27.6479	25.2287	22.9513	25.7286	37.5067	40.0254	27.473	32.0166	28.6936	30.2915	25.5235	24.6362	35.0017	30.3339	978.041	1290.37	-0.39982	0.19746	0.64769	FALSE	1289.97	699.993	0.88192	0.001015	0.0040425	UP	1125.35	695.52	0.69421	0.0032202
ENSGALG00000001021		-	832279	865063	2867	279	45	93	552	532	533	583	865	334	779	763	1113	4.15184	0.875184	1.73473	13.3321	10.3209	8.5882	10.3987	15.471	5.52763	13.2505	13.6525	16.4889	2.25392	10.7471	10.4658	14.4639	796.839	660.956	0.26973	0.42288	0.89844	FALSE	1051.06	105.669	3.3142	9.6529e-26	4.9216e-24	UP	917.08	518.152	0.82367	0.0002765
ENSGALG00000001022		-	1391412	1399208	1913	1291	771	857	591	794	909	739	1022	1010	812	745	909	28.7923	22.4726	23.9576	21.3924	23.0855	21.9509	19.7545	27.3946	25.0511	20.6996	19.9782	20.1824	25.0741	22.1429	24.0667	20.2867	746.322	1008.08	-0.43373	0.14747	0.55544	FALSE	984.454	784.273	0.32797	0.25552	0.44695	FALSE	858.803	713.784	0.26684	0.26714
ENSGALG00000001024		-	974183	977331	1852	3915	3128	3099	2349	2248	2782	1706	2120	1632	3278	3449	3887	92.0786	96.1488	91.3611	89.667	68.9276	70.8472	48.0927	59.9277	42.6877	88.1238	97.5374	91.0124	93.1962	76.4806	50.236	92.2245	3218.69	2000.68	0.68599	0.01858	0.15017	FALSE	4246.56	2763.8	0.61964	0.018036	0.050509	FALSE	3704.35	2333.2	0.66691	0.0020839
ENSGALG00000001025		+	10048762	10063018	2690	959	587	791	458	500	717	371	307	465	532	480	431	15.2101	12.1675	15.7254	11.7896	10.3384	12.3132	7.05276	5.85215	8.20202	9.64452	9.15386	6.80531	14.3676	11.4804	7.03564	8.53456	442.059	414.342	0.093417	0.82961	1	FALSE	583.183	632.292	-0.11664	0.6044	0.82503	FALSE	508.609	519.791	-0.031375	0.8175
ENSGALG00000001028		-	527581	580075	2478	96	125	96	12	19	16	6	3	4	5	1	2	1.70657	2.90411	2.13913	0.346224	0.440328	0.307972	0.127843	0.0640972	0.0790804	0.101597	0.0213749	0.035395	2.24994	0.364841	0.0903402	0.0527889	2.43125	4.7719	-0.97286	0.5686	0.99533	FALSE	3.20096	88.2323	-4.7847	4.9279e-13	8.4992e-12	DOWN	2.79238	14.7698	-2.4031	0.028591
ENSGALG00000001030		-	2195249	2199827	862	543	439	425	277	336	478	156	136	213	310	203	317	26.8755	28.3969	26.3669	22.2515	21.6803	25.6167	9.25453	8.09023	11.7244	17.5378	12.081	15.6198	27.2131	23.1828	9.68974	15.0795	249.669	182.731	0.4503	0.18763	0.63084	FALSE	329.166	383.47	-0.2203	0.48469	0.71056	FALSE	287.198	336.546	-0.22876	0.37831
ENSGALG00000001031		-	584204	609343	1812	99	41	36	24	84	60	5	4	27	4	7	7	2.36625	1.28074	1.07855	0.931022	2.61743	1.5528	0.143242	0.114908	0.717704	0.109281	0.201175	0.166565	1.57518	1.70042	0.325285	0.159007	5.46603	12.54	-1.198	0.34033	0.82745	FALSE	7.21615	45.9328	-2.6702	0.00019415	0.00092753	DOWN	6.29441	51.41	-3.0299	0.00052304
ENSGALG00000001034		+	251116	256564	2259	694	610	591	268	338	439	251	233	290	305	263	337	13.1071	15.0566	13.991	8.21496	8.32213	8.97741	5.68191	5.28894	6.09118	6.58423	5.97248	6.33632	14.0516	8.50483	5.68735	6.29767	273.518	281.528	-0.041645	0.89824	1	FALSE	360.755	518.932	-0.52453	0.075854	0.16901	FALSE	314.72	323.625	-0.040254	0.85746
ENSGALG00000001036		+	1062003	1078113	4768	1069	768	835	364	520	633	236	281	429	328	415	399	9.92128	9.31539	9.71379	5.48294	6.29162	6.36109	2.62527	3.13445	4.42795	3.47953	4.63115	3.68656	9.65015	6.04522	3.39589	3.93241	348.107	340.839	0.030442	0.99732	1	FALSE	459.417	725.384	-0.65894	0.016745	0.047353	DOWN	400.707	468.43	-0.22529	0.32027
ENSGALG00000001037		+	10012249	10043274	1929	326	330	253	190	231	263	104	118	132	133	124	166	7.21024	9.53885	7.01399	6.82038	6.6606	6.29834	2.75701	3.13674	3.24685	3.36233	3.29765	3.6551	7.92103	6.59311	3.04687	3.43836	127.499	128.724	-0.013801	0.98093	1	FALSE	168.175	249.641	-0.56989	0.08984	0.19435	FALSE	146.723	214.186	-0.54577	0.073382
ENSGALG00000001042		-	615601	657520	3979	820	679	626	315	398	491	318	275	391	624	543	532	9.15111	9.9033	8.75683	5.70549	5.79045	5.93307	4.25363	3.68857	4.8528	7.95979	7.28636	5.91058	9.27041	5.80967	4.265	7.05225	518.934	357.052	0.53942	0.098087	0.44012	FALSE	684.54	579.286	0.24086	0.42239	0.64565	FALSE	597.046	374.129	0.67431	0.0088149
ENSGALG00000001043		+	2249192	2285122	8433	1427	1212	1229	694	814	973	852	671	870	813	776	1097	10.147	11.2633	10.9541	8.00931	7.54583	7.49142	7.26149	5.73457	6.87999	6.60786	6.63477	7.76566	10.7881	7.68219	6.62535	7.00276	807.49	871.857	-0.11065	0.73423	1	FALSE	1065.1	1058.32	0.0092171	0.92687	1	FALSE	929.296	776.099	0.2599	0.24527
ENSGALG00000001046		+	341072	476413	6121	3709	1940	2106	1662	2136	2647	1976	1803	1774	1885	1753	2421	37.7665	25.8168	26.8795	27.4665	28.3544	29.1838	24.1163	22.0654	20.0891	21.9391	21.4626	24.5417	30.1543	28.3349	22.0902	22.6478	1823.89	2032.51	-0.15625	0.62768	1	FALSE	2405.73	2065.45	0.22002	0.44101	0.66603	FALSE	2098.92	2000.06	0.069607	0.75504
ENSGALG00000001048		+	9999213	10004942	2226	3601	1690	1978	7107	6193	6746	3402	3951	3461	1829	1506	1719	69.018	42.3327	47.5202	221.079	154.743	139.999	78.1531	91.0146	73.7728	40.0691	34.7068	32.8	52.957	171.94	80.9802	35.8587	1535.35	3955.39	-1.3652	4.5407e-06	0.00016085	DOWN	2025.04	1927.3	0.071374	0.90188	1	FALSE	1766.44	6432.55	-1.8645	1.6569e-08
ENSGALG00000001049		+	657606	667042	6445	341	365	371	184	187	266	169	163	166	296	230	377	5.38635	7.53499	7.34558	4.71716	3.8508	4.54946	3.19963	3.09451	2.91611	5.34427	4.36836	5.92843	6.75564	4.37247	3.07008	5.21369	270.435	181.968	0.5716	0.08072	0.39106	FALSE	356.605	298.383	0.25716	0.32846	0.53994	FALSE	311.167	198.699	0.64711	0.016889
ENSGALG00000001054		+	497110	501466	2203	3010	2321	2416	1400	1727	2146	1905	2325	2420	2181	2183	2904	58.293	58.7456	58.6488	44.0048	43.6025	45.0006	44.2199	54.1175	52.122	48.2795	50.834	55.9893	58.5625	44.2026	50.1531	51.7009	2189.59	2420.13	-0.14442	0.63052	1	FALSE	2888.38	2109.4	0.45343	0.078741	0.17428	FALSE	2519.97	1640.1	0.61962	0.005467
ENSGALG00000001055		-	1314137	1370343	3706	1451	1197	1210	724	767	939	675	669	775	609	627	791	16.7042	18.0096	17.4605	13.5276	11.5113	11.7048	9.31399	9.25657	9.92239	8.0137	8.67915	9.06555	17.3914	12.2479	9.49765	8.58614	611.881	771.403	-0.33423	0.27484	0.75239	FALSE	807.209	1053.77	-0.38455	0.16516	0.31711	FALSE	704.216	763.821	-0.11721	0.66241
ENSGALG00000001058		-	1013086	1019368	1911	437	278	332	206	287	276	207	273	282	290	292	210	9.7563	8.11145	9.29082	7.46438	8.35324	6.67192	5.5392	7.3254	7.00178	7.40046	7.83858	4.66747	9.05286	7.49651	6.62212	6.6355	244.405	277.07	-0.18098	0.52504	0.96706	FALSE	322.511	282.934	0.18888	0.63867	0.85154	FALSE	281.222	241.457	0.21995	0.47374
ENSGALG00000001062		+	502768	516984	1992	192	208	168	196	199	254	54	58	50	117	62	132	4.11222	5.82222	4.51021	6.81324	5.55645	5.89043	1.38625	1.49303	1.19097	2.8643	1.59668	2.81454	4.81488	6.08671	1.35675	2.42517	92.669	59.3418	0.64304	0.10838	0.46628	FALSE	122.135	156.731	-0.35982	0.37486	0.59314	FALSE	106.587	203.983	-0.93642	0.0038053
ENSGALG00000001067		-	2364580	2380219	3187	2440	1689	1666	1683	2916	2688	1333	1214	1546	1411	1645	2145	32.6642	29.5503	27.9557	36.567	50.8908	38.9628	21.3887	19.5329	23.0169	21.5907	26.4788	28.587	30.0567	42.1402	21.3128	25.5522	1565.79	1488.31	0.073217	0.79794	1	FALSE	2065.86	1565.85	0.3998	0.1316	0.26472	FALSE	1802.38	2266.42	-0.33051	0.1417
ENSGALG00000001073		-	9939863	9999037	1453	112	83	42	81	133	102	52	44	47	71	45	59	3.39134	3.28459	1.5941	3.98071	5.25018	3.3442	1.88725	1.60129	1.58273	2.45736	1.63839	1.77854	2.75668	4.1917	1.69042	1.9581	53.0292	52.297	0.020059	0.97539	1	FALSE	69.9157	63.3901	0.14136	0.80114	0.96607	FALSE	60.9916	99.6485	-0.70824	0.067807
ENSGALG00000001076		+	776890	785744	2789	468	471	503	138	137	272	53	51	41	106	127	146	8.36835	11.0069	11.2739	4.00494	3.19363	5.26625	1.13591	1.09605	0.81533	2.16649	2.73054	2.599	10.2164	4.15494	1.01576	2.49868	114.703	53.2845	1.1061	0.0064082	0.069268	FALSE	151.354	398.66	-1.3972	1.21e-05	7.455e-05	DOWN	132.034	166.797	-0.33719	0.23945
ENSGALG00000001084		+	2286962	2297493	3315	49	17	5	14	30	14	57	24	32	67	43	50	0.630633	0.285943	0.0806609	0.292436	0.503352	0.195095	0.879283	0.371242	0.458022	0.985627	0.665427	0.640633	0.332412	0.330295	0.569516	0.763896	48.6956	41.6121	0.22679	0.6393	1	FALSE	64.2056	17.9714	1.837	0.0013963	0.0053557	UP	56.0048	18.5086	1.5974	0.0020037
ENSGALG00000001091		-	2605227	2608015	1494	217	129	173	24	34	43	11	32	13	83	89	126	6.37614	4.95379	6.37172	1.14454	1.30241	1.36806	0.387403	1.13009	0.424812	2.78762	3.14441	3.68576	5.90055	1.27167	0.647435	3.20593	89.465	20.6336	2.1163	8.3011e-06	0.0002727	UP	118.021	140.159	-0.24802	0.50343	0.72827	FALSE	102.976	31.1225	1.7263	3.644e-05
ENSGALG00000001093		+	2386330	2441061	2855	3536	2621	2445	1608	2203	2954	1112	1044	1167	1357	1564	1606	65.5062	63.4582	56.7756	48.3481	53.2052	59.2542	24.6915	23.2453	24.0435	28.7347	34.8384	29.6193	61.9133	53.6025	23.9934	31.0641	1377.1	1211.86	0.18441	0.54904	0.9816	FALSE	1817.16	2330.53	-0.35897	0.15348	0.29965	FALSE	1585.02	2080.33	-0.39231	0.060676
ENSGALG00000001094		+	9890242	9912922	3213	16	16	5	8	3	11	2	1	2	15	25	34	0.212458	0.277667	0.0832216	0.172412	0.0519331	0.158156	0.0318315	0.0159595	0.0295352	0.227668	0.399158	0.44946	0.191115	0.1275	0.0257754	0.358762	22.1621	1.81596	3.6093	0.00024549	0.0049478	UP	29.249	10.0121	1.5467	0.035367	0.0896	FALSE	25.5212	6.86324	1.8947	0.013869
ENSGALG00000001099		+	1544222	1650955	10951	2549	2032	1915	1312	1651	2055	1477	1525	1446	1563	1685	1863	10.7007	11.1485	10.0768	8.93921	9.03564	9.34098	7.43183	7.69444	6.75097	7.49995	8.50537	7.78599	10.642	9.10528	7.29242	7.93044	1550.82	1626.51	-0.068747	0.82036	1	FALSE	2046.14	1767.88	0.21088	0.43846	0.66337	FALSE	1784.86	1558.73	0.19544	0.41246
ENSGALG00000001101		+	2453802	2470213	3638	3408	2899	2779	914	1054	1613	219	230	286	179	257	276	64.5648	71.7785	65.9929	28.1038	26.0319	33.0879	4.97294	5.23707	6.02584	3.8762	5.85437	5.20552	67.4454	29.0745	5.41195	4.97869	215.814	266.827	-0.30612	0.34596	0.83227	FALSE	284.841	2482.94	-3.1238	2.3621e-27	1.3768e-25	DOWN	248.47	1102.39	-2.1495	4.6504e-18
ENSGALG00000001103		-	9859673	9879881	1367	6308	4245	4821	3409	4580	5416	4280	4390	5431	3697	2841	4142	278.599	245.028	266.893	244.364	263.707	259.003	226.571	233.033	266.761	186.635	150.872	182.119	263.506	255.691	242.122	173.209	3214.9	5121.68	-0.67184	0.021777	0.16778	FALSE	4239.45	4162.57	0.026401	0.91302	1	FALSE	3698.83	4162.06	-0.17023	0.44008
ENSGALG00000001106		+	2476806	2483279	438	298	223	236	156	183	239	46	59	76	85	77	105	29.0273	28.3887	28.8147	24.6625	23.2386	25.2073	5.37058	6.90728	8.23303	9.46381	9.01845	10.1821	28.7436	24.3695	6.83696	9.55479	80.4405	65.4507	0.29751	0.4944	0.94767	FALSE	106.099	205.851	-0.95618	0.0065524	0.021047	DOWN	92.5667	179.724	-0.95722	0.0031604
ENSGALG00000001107		-	1231001	1242818	3722	1449	1443	1288	691	816	1075	470	508	540	677	497	684	16.6095	21.6174	18.5062	12.8555	12.194	13.3424	6.45742	6.99869	6.88394	8.8702	6.85007	7.80554	18.911	12.7973	6.78002	7.84194	560.943	553.118	0.020265	0.9437	1	FALSE	739.687	1150.49	-0.63726	0.022536	0.06117	FALSE	645.321	802.044	-0.31367	0.18427
ENSGALG00000001108		-	2491635	2497664	981	157	111	110	71	123	116	88	82	102	60	96	118	6.82802	6.30911	5.99654	5.0116	6.97381	5.4625	4.58723	4.28622	4.93345	2.98266	5.02016	5.109	6.37789	5.81597	4.6023	4.37061	82.4773	98.9305	-0.26242	0.51937	0.96357	FALSE	108.857	102.278	0.089934	0.82334	0.97967	FALSE	94.9719	96.2823	-0.01977	0.96712
ENSGALG00000001109		+	1212097	1223346	1252	222	572	582	372	322	226	267	550	509	205	417	332	7.56507	25.4745	24.8597	20.5743	14.3049	8.33886	10.9055	22.5262	19.2901	7.98493	17.0863	11.2631	19.2998	14.406	17.5739	12.1114	292.399	480.92	-0.71786	0.086559	0.40855	FALSE	386.153	395.291	-0.033741	0.99533	1	FALSE	336.755	303.044	0.15217	0.67597
ENSGALG00000001110		+	813728	893422	2226	398	349	391	305	333	375	242	360	332	280	345	414	7.6282	8.74208	9.39352	9.48772	8.32057	7.78231	5.55939	8.2929	7.07673	6.13415	7.95077	7.89948	8.58793	8.5302	6.97634	7.32813	313.785	340.067	-0.11604	0.72276	1	FALSE	414.047	312.662	0.40519	0.16062	0.31061	FALSE	361.211	319.578	0.17667	0.46176
ENSGALG00000001111		+	1085143	1257267	12633	106	29	50	26	28	52	75	41	30	24	15	31	0.357984	0.127999	0.211661	0.142513	0.123278	0.190151	0.303593	0.16642	0.112677	0.0926459	0.0609116	0.104227	0.232548	0.151981	0.19423	0.085928	20.825	54.2058	-1.3801	0.050292	0.29433	FALSE	27.4516	48.052	-0.80771	0.15284	0.29877	FALSE	23.9576	32.3159	-0.43176	0.45635
ENSGALG00000001115		+	1369939	1397802	2427	36	11	21	39	292	78	79	88	130	652	235	389	0.676614	0.270197	0.494732	1.18967	7.15469	1.58735	1.77967	1.98786	2.7173	14.0069	5.31077	7.27858	0.480515	3.31057	2.16161	8.86543	386.404	107.215	1.8496	0.0096303	0.094424	FALSE	509.071	17.8487	4.834	1.7227e-06	1.2404e-05	UP	444.113	127.864	1.7963	0.025692
ENSGALG00000001117		+	2618234	2634075	6476	653	595	526	278	408	500	412	443	747	426	388	493	4.302	5.123	4.34366	2.97252	3.50419	3.56669	3.25333	3.50773	5.4731	3.20792	3.07355	3.23343	4.58955	3.3478	4.07805	3.17163	394.92	576.478	-0.54571	0.070528	0.36311	FALSE	520.913	485.777	0.10075	0.70493	0.90377	FALSE	454.443	365.498	0.31423	0.2408
ENSGALG00000001121		-	2505254	2530104	1458	3305	2933	2557	1312	1397	2142	403	448	434	699	746	774	96.7116	112.168	93.7886	62.3108	53.2933	67.8679	14.1346	15.7561	14.1238	23.3798	26.248	22.5479	100.889	61.1573	14.6715	24.0586	675.133	469.132	0.52518	0.091746	0.42337	FALSE	890.79	2404.03	-1.4323	9.1402e-08	8.076e-07	DOWN	776.994	1500.63	-0.9496	2.7993e-05
ENSGALG00000001126		+	2531066	2545563	3335	891	742	820	274	407	546	128	185	145	171	144	224	11.3985	12.4057	13.1491	5.68908	6.78785	7.56309	1.96269	2.84449	2.06297	2.50047	2.21504	2.85283	12.3178	6.68001	2.29005	2.52278	161.615	167.49	-0.051518	0.92835	1	FALSE	213.134	671.822	-1.6563	3.8266e-08	3.5765e-07	DOWN	185.971	375.583	-1.0141	0.00017688
ENSGALG00000001130		-	1074003	1259228	2209	1245	957	964	850	751	1370	208	133	135	153	164	242	24.0457	24.1563	23.3377	26.6447	18.9094	28.6502	4.81509	3.08735	2.89973	3.37767	3.80858	4.6531	23.8466	24.7348	3.60072	3.94645	167.513	175.097	-0.063886	0.92228	1	FALSE	220.975	861.2	-1.9625	3.4126e-11	4.8009e-10	DOWN	192.812	918.685	-2.2524	1.8782e-14
ENSGALG00000001136		-	1399143	1400827	1404	126	91	91	43	63	58	46	66	20	10	9	33	3.82885	3.614	3.46618	2.12074	2.49579	1.90837	1.67544	2.41049	0.675901	0.34734	0.328845	0.99832	3.63634	2.17497	1.58728	0.558168	14.9905	49.1569	-1.7133	0.045058	0.27514	FALSE	19.761	83.4616	-2.0785	7.8598e-05	0.00041033	DOWN	17.2583	51.4838	-1.5768	0.0055949
ENSGALG00000001143		-	876931	938166	3366	1566	1174	1036	1444	2281	2506	1010	1066	1559	1712	2497	2127	27.6999	27.1397	22.9699	41.455	52.5995	47.9961	21.4132	22.6626	30.6682	34.6137	53.1076	37.4553	25.9365	47.3502	24.9147	41.7255	1939.38	1313.68	0.56199	0.071326	0.36585	FALSE	2560.15	1022.35	1.3243	6.2777e-05	0.0003346	UP	2232.75	1926.22	0.21305	0.4753
ENSGALG00000001144		-	10272905	10281839	2011	845	627	607	264	378	453	348	203	312	373	265	347	17.9271	17.3848	16.1419	9.09031	10.4547	10.4061	8.84921	5.17623	7.36144	9.0452	6.76004	7.32893	17.1512	9.98373	7.12896	7.71139	298.089	314.72	-0.078326	0.81347	1	FALSE	393.067	563.806	-0.52042	0.068388	0.15512	FALSE	342.903	338.43	0.018942	0.98605
ENSGALG00000001146		-	2546138	2550925	1847	520	292	377	289	431	441	381	475	431	436	398	593	12.0116	8.81516	10.9157	10.8347	12.9791	11.03	10.5486	13.1873	11.0721	11.5117	11.0543	13.6368	10.5808	11.6146	11.6027	12.0676	428.243	469.875	-0.13385	0.70225	1	FALSE	564.821	319.651	0.8213	0.0049637	0.01645	UP	492.824	361.703	0.44627	0.071816
ENSGALG00000001149		-	589250	592073	1559	13	14	27	15	23	32	5	3	7	71	47	85	0.355764	0.500722	0.926178	0.666242	0.82057	0.948214	0.164007	0.0986744	0.213045	2.22092	1.54656	2.31577	0.594221	0.811675	0.158575	2.02775	60.6816	5.40399	3.4892	2.8664e-08	1.7883e-06	UP	79.9997	15.1814	2.3977	3.0996e-06	2.1234e-05	UP	69.8098	21.3366	1.7101	0.00044195
ENSGALG00000001153		-	1327382	1987436	3756	1640	1828	1792	405	392	575	143	176	228	160	186	362	18.7385	27.2971	25.665	7.51048	5.8391	7.11371	1.95839	2.41695	2.89721	2.08962	2.55537	4.11773	23.9002	6.8211	2.42418	2.9209	209.28	197.885	0.080768	0.77451	1	FALSE	276.041	1459.21	-2.4022	1.155e-14	2.3585e-13	DOWN	240.936	428.407	-0.83034	0.0026069
ENSGALG00000001157		-	9508469	9683636	3282	1006	956	762	691	911	1074	364	417	570	550	504	658	13.2144	16.4118	12.5463	14.7316	15.6004	15.2753	5.7309	6.58339	8.32681	8.25787	7.9603	8.60465	14.0575	15.2024	6.88037	8.27427	516.67	488.542	0.080761	0.81958	1	FALSE	681.501	746.041	-0.13054	0.66607	0.87165	FALSE	594.555	831.953	-0.48469	0.041734
ENSGALG00000001158		+	10285736	10327040	2393	577	431	465	225	283	354	242	221	234	230	184	281	11.5357	11.2615	11.6529	7.30088	7.37609	7.66322	5.79907	5.3104	5.20285	5.25599	4.42322	5.59287	11.4834	7.44673	5.43744	5.0907	208.693	254.649	-0.28713	0.41611	0.89161	FALSE	275.207	400.707	-0.54203	0.078051	0.17308	FALSE	240.126	267.679	-0.15671	0.58608
ENSGALG00000001160		+	604054	605838	1626	878	826	1045	178	155	294	54	58	51	39	60	72	23.0377	28.3253	34.3695	7.5803	5.30207	8.35275	1.69828	1.8291	1.48823	1.16968	1.89298	1.88077	28.5775	7.07837	1.67187	1.64781	51.5462	59.6798	-0.21138	0.67023	1	FALSE	68.0317	760.319	-3.4823	7.1235e-22	2.7527e-20	DOWN	59.3522	193.506	-1.705	4.0577e-07
ENSGALG00000001161		+	988812	1059723	3416	715	789	816	778	1028	1107	894	1015	1159	1203	1586	1554	13.0979	18.8896	18.7369	23.1311	24.5503	21.9574	19.6293	22.3473	23.6121	25.1894	34.934	28.3403	16.9081	23.213	21.8629	29.4879	1322.43	1114.99	0.24615	0.43364	0.90675	FALSE	1745.34	643.991	1.4384	1.1429e-07	9.9545e-07	UP	1522.33	910.917	0.74089	0.0014278
ENSGALG00000001163		+	1725865	1763503	2606	1271	1108	1062	645	608	946	972	724	903	907	824	1064	34.6052	39.4262	36.2437	28.5022	21.5808	27.8885	31.7201	23.6918	27.3425	28.2267	26.9757	28.84	36.7584	25.9905	27.5848	28.0141	843.983	948.776	-0.16885	0.58714	1	FALSE	1113.23	941.624	0.24153	0.3554	0.5711	FALSE	971.192	684.952	0.50375	0.032381
ENSGALG00000001165		+	1419597	1441414	4497	750	588	611	610	946	876	968	1138	1003	975	980	1187	7.11546	7.29069	7.266	9.39278	11.7004	8.99878	11.0075	12.9762	10.5827	10.5731	11.1794	11.2112	7.22405	10.0307	11.5222	10.9879	950.335	1136.8	-0.25847	0.39845	0.8765	FALSE	1253.7	531.167	1.239	7.3634e-06	4.734e-05	UP	1093.69	760.755	0.5237	0.023989
ENSGALG00000001169		+	9474863	9499855	4337	115	74	72	46	49	74	107	78	86	63	35	45	1.13129	0.951386	0.88781	0.734438	0.628406	0.788215	1.26163	0.92222	0.940869	0.70839	0.413994	0.440703	0.990161	0.71702	1.04157	0.521029	43.4329	99.2735	-1.1926	0.0053642	0.060718	FALSE	57.2543	70.1913	-0.29391	0.49137	0.71724	FALSE	49.9441	52.3345	-0.067449	0.8676
ENSGALG00000001171		-	2574360	2580634	2703	2655	632	414	2379	4080	4380	921	1368	797	982	1623	1207	41.9066	13.0372	8.19089	60.9446	83.9553	74.8567	17.4241	25.9519	13.9905	17.7169	30.8026	18.9664	21.0449	73.2522	19.1222	22.4953	1172.61	1135.76	0.046066	0.92099	1	FALSE	1548.32	928.566	0.73763	0.36832	0.58551	FALSE	1350.16	3340.92	-1.3071	6.1475e-07
ENSGALG00000001172		-	1440804	1450372	1876	8	20	15	8	7	4	11	2	6	5	12	7	0.181937	0.594445	0.427598	0.295287	0.207539	0.0984985	0.299845	0.0546671	0.151753	0.129975	0.328143	0.158485	0.401327	0.200441	0.168755	0.205534	7.4477	6.98106	0.093349	0.99714	1	FALSE	9.83992	12.3035	-0.32235	0.77982	0.95552	FALSE	8.57869	6.31786	0.44132	0.69297
ENSGALG00000001174		-	2611678	2625091	2526	555	448	493	306	332	359	301	339	381	288	265	341	9.37398	9.88915	10.4374	8.38832	7.31036	6.56544	6.09355	6.8817	7.15668	5.56007	5.3818	5.73382	9.90016	7.42137	6.71064	5.55857	269.956	371.259	-0.4597	0.15391	0.56937	FALSE	356.083	408.966	-0.19977	0.51653	0.74097	FALSE	310.65	315.493	-0.022317	1
ENSGALG00000001177		-	2726482	2736958	2383	3960	2688	2496	2720	3811	3897	869	988	1949	1780	2004	2161	70.8983	62.8955	56.0141	79.0373	88.9506	75.5456	18.648	21.2599	38.8068	36.4265	43.1409	38.5171	63.2693	81.1778	26.2383	39.3615	1805.1	1362.3	0.40604	0.21407	0.6755	FALSE	2381.8	2464.13	-0.049027	0.79404	0.96191	FALSE	2077.62	3260.54	-0.65018	0.0032162
ENSGALG00000001181		+	1075877	1112534	1990	382	144	87	348	669	733	285	627	962	87	160	149	9.81792	4.83692	2.80277	14.5164	22.4157	20.3985	8.77959	19.3682	27.4971	2.55583	4.94455	3.81242	5.81921	19.1102	18.5483	3.77094	120.601	669.871	-2.4736	0.00078039	0.013111	DOWN	159.233	157.685	0.014087	0.91791	1	FALSE	138.884	535.569	-1.9472	6.3922e-09
ENSGALG00000001182		+	533385	565533	6332	1982	1492	1486	1174	1529	1731	1210	961	1073	1465	1424	1491	14.1264	13.8978	13.2757	13.5806	14.2071	13.3587	10.3368	8.2322	8.50517	11.935	12.2036	10.5795	13.7667	13.7154	9.02472	11.5727	1333.15	1186.29	0.16839	0.57774	0.99882	FALSE	1758.79	1347.18	0.38464	0.16332	0.31453	FALSE	1534.1	1383.21	0.14937	0.53781
ENSGALG00000001183		-	1762822	1855756	9354	12117	9661	10575	3912	4434	5458	2565	3328	5654	3442	2261	3399	59.3528	61.8469	64.9291	31.1005	28.3147	28.948	15.0594	19.5927	30.8005	19.2714	13.3167	16.5751	62.0429	29.4544	21.8175	16.3878	2742.06	4142.57	-0.59527	0.098362	0.44062	FALSE	3615.21	8837.13	-1.2895	9.157e-07	6.8895e-06	DOWN	3154.17	4318.82	-0.45338	0.043548
ENSGALG00000001184		-	614088	620331	1073	1068	744	807	1377	2045	2155	5834	6140	4910	5732	5244	5672	44.9363	40.9119	42.5611	94.0336	112.173	98.1775	294.216	310.499	229.754	275.67	265.302	237.586	42.8031	101.461	278.156	259.519	5063.29	6197.41	-0.29159	0.32291	0.80895	FALSE	6679.24	709.675	3.2345	2.5602e-30	1.8176e-28	UP	5826.08	1734.63	1.7479	1.4833e-14
ENSGALG00000001189		-	2625770	2632588	1664	37	60	31	54	50	50	43	25	7	53	52	112	0.948665	2.01054	0.996289	2.24713	1.67129	1.3881	1.32145	0.770399	0.199602	1.55326	1.60312	2.85883	1.3185	1.76884	0.763819	2.00507	63.9883	28.1923	1.1825	0.031668	0.21748	FALSE	84.3834	35.8103	1.2366	0.0078828	0.024738	UP	73.6568	49.4845	0.57384	0.11908
ENSGALG00000001201		+	639659	645155	2561	1831	1215	1278	876	1000	1355	449	667	517	551	607	779	30.503	26.4534	26.6869	23.6854	21.7182	24.4418	8.96549	13.355	9.57858	10.4921	12.1589	12.9197	27.8811	23.2818	10.633	11.8569	583.883	597.144	-0.032401	0.94393	1	FALSE	770.321	1167.38	-0.59974	0.02641	0.070007	FALSE	672.055	1003.8	-0.57883	0.013829
ENSGALG00000001204		+	648321	653717	1200	339	284	242	275	390	303	129	228	77	218	270	390	12.0527	13.1963	10.7848	15.8686	18.0766	11.6644	5.49725	9.74278	3.04459	8.85924	11.5424	13.804	12.0112	15.2032	6.09488	11.4019	262.948	161.066	0.70712	0.078936	0.38648	FALSE	346.923	235.54	0.55865	0.061489	0.142	FALSE	302.711	307.539	-0.022826	0.95559
ENSGALG00000001206		-	8364762	8369571	1356	19	11	15	21	44	35	62	77	73	35	40	39	0.597803	0.452322	0.591573	1.07237	1.80479	1.19237	2.33813	2.91179	2.55437	1.25872	1.51327	1.2216	0.547233	1.35651	2.60143	1.3312	34.7545	77.3188	-1.1536	0.011038	0.10456	FALSE	45.8615	12.1396	1.9176	0.0026612	0.0094864	UP	40.0008	31.0766	0.3642	0.51562
ENSGALG00000001207		-	1463927	1522836	3119	105	130	108	30	21	27	13	7	17	14	4	12	1.43628	2.32403	1.85176	0.666029	0.374488	0.3999	0.21314	0.115083	0.258615	0.218894	0.06579	0.163414	1.87069	0.480139	0.195613	0.149366	8.9275	13.3438	-0.57984	0.52139	0.96526	FALSE	11.7582	95.3584	-3.0197	2.4196e-08	2.331e-07	DOWN	10.262	25.1373	-1.2925	0.093763
ENSGALG00000001209		-	574049	578793	348	74	39	46	82	141	197	819	612	1870	1402	2046	1367	10.4197	7.17689	8.1188	18.7395	25.8827	30.0349	138.222	103.571	292.832	225.646	346.4	191.624	8.57178	24.8857	178.209	254.556	1487.89	1175.05	0.34055	0.59097	1	FALSE	1964.46	42.4685	5.5316	2.3189e-15	5.1204e-14	UP	1712.87	127.212	3.7511	6.5449e-10
ENSGALG00000001214		-	655584	659450	1146	20	18	21	20	30	20	8	11	10	4	7	9	0.744577	0.875795	0.979967	1.20846	1.45603	0.80621	0.356979	0.492195	0.414033	0.170215	0.313349	0.333565	0.86678	1.1569	0.421069	0.272376	6.0033	10.5734	-0.81661	0.43446	0.90746	FALSE	7.92373	16.2487	-1.0361	0.2851	0.48557	FALSE	6.91345	22.3579	-1.6933	0.041855
ENSGALG00000001219		+	603732	624358	1810	352	282	314	131	194	273	127	171	280	242	214	298	8.29714	8.6873	9.27744	5.01164	5.96152	6.96766	3.58808	4.84448	7.34006	6.52016	6.06527	6.99296	8.75396	5.98027	5.25754	6.52613	227.022	207.469	0.12993	0.74334	1	FALSE	299.425	259.124	0.20855	0.4766	0.70262	FALSE	261.239	182.482	0.51762	0.082795
ENSGALG00000001220		+	661331	665530	999	602	466	425	337	432	491	201	194	268	422	438	549	25.7096	26.0097	22.751	23.3588	24.0521	22.7048	10.2889	9.95785	12.7289	20.6001	22.4918	23.3416	24.8234	23.3719	10.9919	22.1445	425.412	240.326	0.82387	0.011396	0.10679	FALSE	561.221	405.309	0.46955	0.10352	0.2179	FALSE	489.612	393.334	0.31588	0.20576
ENSGALG00000001223		+	1536304	1539938	1417	660	479	559	359	455	518	717	817	649	568	511	773	20.4343	19.3821	21.694	18.0398	18.3652	17.3653	26.6077	30.402	22.3468	20.1011	19.0233	23.8261	20.5035	17.9235	26.4522	20.9835	555.517	800.536	-0.52713	0.097909	0.43982	FALSE	732.669	462.094	0.66497	0.016167	0.045984	UP	639.284	416.049	0.6197	0.010246
ENSGALG00000001225		+	9303956	9363121	4021	917	745	697	580	766	764	473	448	519	809	786	887	11.5476	12.261	11.0019	11.8542	12.5753	10.4172	7.13929	6.78053	7.26849	11.6447	11.9013	11.12	11.6035	11.6156	7.06277	11.5553	753.168	524.593	0.52177	0.091704	0.42337	FALSE	993.592	642.592	0.62875	0.0236	0.063545	FALSE	866.719	663.079	0.38638	0.098892
ENSGALG00000001229		-	1663100	1753291	2253	568	335	314	395	572	545	281	159	261	458	411	472	10.9257	8.42166	7.57086	12.3317	14.3439	11.3511	6.47861	3.67591	5.5834	10.0699	9.50595	9.03865	8.97275	12.6756	5.24597	9.53817	406.943	255.343	0.67239	0.038647	0.24844	FALSE	536.79	325.242	0.72284	0.017559	0.049352	UP	468.249	473.965	-0.017507	0.9523
ENSGALG00000001231		-	632272	658022	3688	536	541	523	307	314	437	668	558	610	1325	1378	1040	6.20067	8.17939	7.58381	5.76414	4.73557	5.47385	9.26238	7.75841	7.848	17.5205	19.1679	11.9775	7.32129	5.32452	8.2896	16.2219	1152.95	671.201	0.78052	0.011688	0.1084	FALSE	1521.44	441.448	1.7851	2.1923e-07	1.8329e-06	UP	1326.72	330.39	2.0056	9.526e-09
ENSGALG00000001234		+	668620	674247	2002	81	29	12	74	193	194	140	178	198	1012	702	3127	1.72618	0.807697	0.320549	2.5595	5.362	4.47652	3.57603	4.55916	4.69268	24.6512	17.9882	66.3417	0.951474	4.13267	4.27596	36.3271	1390.2	187.352	2.8915	0.011211	0.10578	FALSE	1832.15	31.077	5.8815	9.0598e-05	0.00046669	UP	1600.27	139.889	3.516	0.0047755
ENSGALG00000001238		-	2134794	2210857	1394	1268	899	1034	560	804	898	447	526	531	502	446	596	49.0465	45.4463	50.1328	35.156	40.5429	37.61	20.7238	24.4534	22.8423	22.1947	20.7431	22.9506	48.2085	37.7696	22.6732	21.9628	465.67	548.065	-0.23504	0.4574	0.92617	FALSE	614.202	869.615	-0.50166	0.071209	0.16049	FALSE	535.85	702.259	-0.39017	0.10498
ENSGALG00000001239		-	8343628	8347969	2268	114	137	125	84	131	134	52	62	112	173	225	198	2.1445	3.36815	2.94743	2.56462	3.21264	2.72938	1.17246	1.40177	2.34312	3.71984	5.08926	3.70805	2.82003	2.83555	1.63912	4.17238	182.303	81.0382	1.1697	0.002323	0.031529	UP	240.617	104.558	1.2024	0.00042506	0.0018677	UP	209.851	108.46	0.9522	0.0027603
ENSGALG00000001242		-	4108469	4110518	1401	619	505	504	235	145	338	255	384	305	163	191	214	18.8502	20.0987	19.2384	11.6149	5.75657	11.145	9.30763	14.0547	10.3296	5.67376	6.99376	6.48782	19.3958	9.50551	11.2306	6.38511	172.127	344.935	-1.0029	0.0026594	0.034945	DOWN	227.124	444.255	-0.96791	0.0013943	0.005349	DOWN	198.126	223.527	-0.17403	0.56574
ENSGALG00000001245		+	2625855	2632280	1695	1066	833	900	394	477	588	516	442	416	324	240	402	33.689	34.4053	35.6521	20.2092	19.6525	20.1208	19.5458	16.7887	14.6211	11.704	9.11995	12.6478	34.5821	19.9942	16.9852	11.1572	289.227	503.943	-0.80106	0.014523	0.12647	FALSE	381.361	763.419	-1.0013	0.00056125	0.002385	DOWN	332.771	454.568	-0.44997	0.089085
ENSGALG00000001250		-	1440224	1481454	3796	5661	4190	4400	6729	7085	8941	3368	3449	3601	5443	4696	5093	89.2874	86.3696	86.9886	172.254	145.682	152.694	63.6711	65.3815	63.1649	98.1279	89.0586	79.9704	87.5485	156.877	64.0725	89.0523	4634.58	3800.86	0.28611	0.3357	0.82379	FALSE	6113.25	3872.04	0.65884	0.012681	0.03732	UP	5332.35	7140.68	-0.42129	0.052227
ENSGALG00000001253		-	9268844	9284385	3642	673	524	479	594	850	842	733	535	748	870	984	1002	7.88387	8.02243	7.03352	11.2936	12.9811	10.6801	10.292	7.53257	9.745	11.6493	13.8602	11.6856	7.6466	11.6516	9.18987	12.3984	869.212	734.012	0.2439	0.43869	0.91018	FALSE	1146.96	455.169	1.3333	2.335e-06	1.6396e-05	UP	1000.42	715.336	0.48392	0.041792
ENSGALG00000001256		+	676354	711376	7034	95	94	56	175	190	223	261	361	303	1062	1578	2047	0.668388	0.864337	0.493862	1.99832	1.74272	1.69882	2.20099	3.05265	2.37085	8.54057	13.3494	14.3378	0.675529	1.81329	2.5415	12.0759	1408.2	337.897	2.0592	1.6397e-08	1.0595e-06	UP	1858.39	66.882	4.7963	7.036e-22	2.7232e-20	UP	1621.42	185.059	3.1312	1.8043e-13
ENSGALG00000001258		-	194229470	194241962	6843	7319	5126	5711	2699	3373	4749	4747	4220	2964	5025	4791	6437	46.1923	42.2811	45.1796	27.6467	27.7526	32.4532	35.9095	32.0107	20.8042	36.2502	36.3576	40.4445	44.551	29.2842	29.5748	37.6841	4896.93	4402.24	0.15364	0.53986	0.9764	FALSE	6459.37	4924.77	0.39134	0.1272	0.25792	FALSE	5635.48	3334.41	0.75711	0.00068028
ENSGALG00000001262		-	2508971	2526376	1983	5277	4308	3826	2896	3589	4150	1241	422	2012	1970	1876	2621	113.535	121.134	103.181	101.126	100.666	96.6781	32.0027	10.9124	48.1421	48.4468	48.5317	56.1394	112.617	99.4902	30.3524	51.0393	1945.21	1312.71	0.56738	0.19134	0.63677	FALSE	2565.8	3649.77	-0.5084	0.05483	0.1292	FALSE	2238.62	3322.93	-0.56984	0.011445
ENSGALG00000001263		-	2692300	2727020	3090	1946	1282	1106	606	973	1238	1545	1682	1625	1233	1355	2460	29.1008	25.0554	20.7315	14.7081	18.969	20.0457	27.6926	30.2311	27.0254	21.0757	24.3642	36.6232	24.9626	17.9076	28.3163	27.3544	1498.03	1772.04	-0.24234	0.4698	0.93547	FALSE	1975.91	1163.71	0.76379	0.017434	0.049041	UP	1724.48	861.694	1.0009	0.0035161
ENSGALG00000001264		-	2758147	2844703	5728	2116	613	439	1258	1637	2194	336	443	274	507	556	551	15.7608	5.96722	4.09863	15.2077	15.8957	17.6944	2.99967	3.96579	2.2697	4.31645	4.97951	4.08575	8.60887	16.266	3.07839	4.46057	491.874	387.587	0.34377	0.26583	0.74196	FALSE	649.032	805.11	-0.3109	0.56872	0.79077	FALSE	566.097	1569.7	-1.4714	2.0021e-10
ENSGALG00000001267		+	2637618	2646108	1777	1645	913	1100	442	770	933	322	425	399	428	379	453	48.9761	35.5254	41.051	21.3581	29.8867	30.0772	11.4907	15.208	13.2113	14.5653	13.5678	13.4269	41.8508	27.1074	13.3033	13.8533	381.793	417.717	-0.12974	0.67906	1	FALSE	503.597	980.729	-0.96158	0.00042564	0.0018692	DOWN	439.309	655.443	-0.57723	0.013403
ENSGALG00000001270		-	1792970	1832353	2072	134	120	163	126	128	183	168	116	111	170	151	236	2.87866	3.36912	4.3892	4.39317	3.5848	4.25671	4.32581	2.99508	2.65194	4.17437	3.90043	5.04726	3.54566	4.07823	3.32428	4.37402	166.864	145.314	0.19949	0.52662	0.96784	FALSE	220.069	115.242	0.93328	0.0047314	0.015764	UP	192.025	136.268	0.49485	0.096493
ENSGALG00000001275		-	9259527	9263603	2291	1387	1006	1081	735	893	913	576	445	528	801	759	843	25.8295	24.4843	25.2335	22.2152	21.6801	18.4098	12.8569	9.96011	10.9353	17.0502	16.9954	15.6288	25.1824	20.7683	11.2507	16.5581	729.835	565.84	0.36718	0.23236	0.70005	FALSE	962.791	943.343	0.02944	0.9463	1	FALSE	839.835	801.294	0.067775	0.74789
ENSGALG00000001276		+	3782436	3786433	744	112	49	75	65	170	226	89	140	260	77	123	61	6.42258	3.67229	5.39095	6.04961	12.709	14.0326	6.11722	9.64905	16.5814	5.04707	8.48101	3.48241	5.16194	10.9304	10.7825	5.67016	81.4853	174.535	-1.0989	0.053672	0.30723	FALSE	107.617	62.8319	0.77634	0.20546	0.37708	FALSE	93.8124	137.446	-0.55101	0.20429
ENSGALG00000001279		+	3606501	3613929	2069	932	911	862	516	599	814	497	424	376	709	656	809	19.2185	24.5512	22.2804	17.2694	16.1028	18.1747	12.2838	10.5084	8.62278	16.7112	16.2652	16.6078	22.0167	17.1823	10.4716	16.528	657.602	476.396	0.46505	0.12212	0.49902	FALSE	867.429	744.693	0.2201	0.39714	0.61703	FALSE	756.723	598.555	0.33828	0.16767
ENSGALG00000001282		-	1843701	1851220	1359	40	51	42	8	32	31	12	14	13	195	145	165	1.25576	2.0925	1.65275	0.407622	1.30968	1.05377	0.451543	0.528248	0.453883	6.9974	5.47348	5.15689	1.667	0.923689	0.477891	5.87592	153.587	14.2435	3.4307	1.2639e-13	1.7486e-11	UP	202.547	37.0246	2.4517	2.8236e-10	3.5545e-09	UP	176.677	21.26	3.0549	1.9391e-14
ENSGALG00000001288		+	1856463	1897536	5214	46	59	49	5	20	28	1	14	12	56	37	31	0.376401	0.630951	0.502576	0.0664027	0.21335	0.248079	0.00980768	0.137685	0.109202	0.523767	0.364037	0.25253	0.503309	0.175944	0.0855648	0.380112	38.1558	9.70484	1.9751	0.002635	0.034663	UP	50.3158	42.8898	0.23038	0.66018	0.86694	FALSE	43.8782	15.5246	1.4989	0.015678
ENSGALG00000001289		-	2657406	2666166	6770	335	376	388	152	172	271	77	71	63	141	132	140	2.14152	3.14135	3.10901	1.57705	1.43343	1.8758	0.589986	0.545508	0.447893	1.03028	1.01462	0.890974	2.79729	1.62876	0.527796	0.978623	125.682	77.4098	0.69919	0.071377	0.36585	FALSE	165.799	305.31	-0.88084	0.0067722	0.021665	DOWN	144.619	183.002	-0.3396	0.23001
ENSGALG00000001304		+	1900179	1905748	2184	179	68	43	374	735	584	708	600	1575	1002	2208	1493	5.50209	2.7317	1.65675	18.6582	29.4532	19.4369	26.0844	22.1662	53.8407	35.2046	81.6065	45.6871	3.29685	22.5161	34.0304	54.1661	1451.03	1028.44	0.49663	0.4443	0.91469	FALSE	1916.7	74.7039	4.6813	4.1384e-07	3.317e-06	UP	1671.25	527.818	1.6628	0.0097443
ENSGALG00000001306		+	1538408	1556933	6982	1138	918	1000	596	716	940	635	628	711	643	536	712	11.2026	11.8105	12.3392	9.52235	9.18878	10.0194	7.49242	7.43019	7.78396	7.23508	6.34441	6.97773	11.7841	9.57685	7.56886	6.85241	570.879	719.071	-0.33295	0.27981	0.75885	FALSE	752.915	835.186	-0.14961	0.60652	0.82678	FALSE	656.857	698.965	-0.089642	0.69777
ENSGALG00000001309		+	3690044	3693328	917	947	586	670	465	523	613	392	678	619	450	424	590	44.0601	35.6322	39.0735	35.1132	31.7224	30.8812	21.8602	37.9131	32.0288	23.9312	23.7198	27.3279	39.5886	32.5723	30.6007	24.993	440.487	613.99	-0.47911	0.12493	0.50566	FALSE	581.012	593.625	-0.030985	0.90526	1	FALSE	506.921	502.795	0.01179	0.91032
ENSGALG00000001310		-	2561958	2574706	861	301	201	233	289	370	379	464	499	374	276	311	460	14.9152	13.0169	14.472	23.2424	23.9019	20.3347	27.5583	29.7185	20.6105	15.6325	18.5299	22.6923	14.1347	22.493	25.9624	18.9515	313.541	491.335	-0.64805	0.049985	0.29327	FALSE	413.628	199.025	1.0554	0.00052602	0.0022538	UP	360.917	326.251	0.14569	0.51636
ENSGALG00000001311		-	2251578	2261226	3246	34	60	63	84	132	87	35	23	28	6	17	38	0.446884	1.03066	1.03793	1.79192	2.26183	1.23815	0.551387	0.363336	0.409288	0.0901414	0.268668	0.497231	0.838493	1.76396	0.441337	0.285347	17.7571	31.4826	-0.82616	0.2094	0.6683	FALSE	23.4312	44.5237	-0.92614	0.20032	0.36955	FALSE	20.4582	96.5868	-2.2391	1.5572e-05
ENSGALG00000001313		-	2848376	2858861	2415	15244	10900	11608	6860	8257	10058	4937	4896	5633	5942	5502	6521	269.306	251.666	257.05	196.695	190.169	192.396	104.54	103.957	110.673	119.988	116.874	114.689	259.34	193.087	106.39	117.184	5443.04	5631.21	-0.049033	0.85669	1	FALSE	7179.96	10240.4	-0.51223	0.043125	0.10608	FALSE	6263.37	7852.65	-0.32624	0.12955
ENSGALG00000001314		+	9247984	9255289	1928	579	407	420	241	345	435	237	196	145	155	115	269	12.9673	11.9128	11.7905	8.7601	10.073	10.5487	6.36196	5.27582	3.61154	3.96788	3.09683	5.99764	12.2235	9.79391	5.08311	4.35412	159.027	213.253	-0.4233	0.31916	0.80521	FALSE	209.654	380.695	-0.86063	0.0074147	0.023434	DOWN	183.003	314.492	-0.78116	0.0063605
ENSGALG00000001315		-	3695957	3705363	1080	187	163	162	224	306	334	132	145	163	233	227	218	7.38724	8.41547	8.02173	14.3619	15.7591	14.2865	6.25011	6.88452	7.16117	10.5209	10.7824	8.57345	7.94148	14.8025	6.76526	9.95894	207.064	160.052	0.37153	0.30524	0.78948	FALSE	273.186	140.225	0.96214	0.0037657	0.012871	UP	238.268	269.413	-0.17724	0.48881
ENSGALG00000001316		+	713260	752417	2218	1099	1068	1025	280	226	388	108	85	55	159	153	267	21.1398	26.8487	24.7138	8.74145	5.66736	8.08114	2.49	1.96511	1.17658	3.49588	3.53871	5.11297	24.2341	7.49665	1.87723	4.04919	172.427	91.8113	0.90924	0.009884	0.096226	FALSE	227.41	878.76	-1.9502	6.5123e-11	8.9e-10	DOWN	198.457	279.417	-0.49359	0.095317
ENSGALG00000001328		+	2697869	2711292	4534	17052	10731	11257	9707	10972	13827	11904	12091	13664	18296	17617	17797	220.927	181.703	182.813	204.118	185.322	193.972	184.858	188.278	196.882	270.948	274.445	229.55	195.148	194.471	190.006	258.314	16372.3	13713.1	0.25571	0.39771	0.87647	FALSE	21599.7	10505.8	1.0398	9.0575e-05	0.00046667	UP	18839.7	10780.5	0.80535	0.00024768
ENSGALG00000001329		+	2610406	2669406	3301	1121	866	954	530	593	736	880	415	561	626	591	573	14.4885	14.6281	15.4554	11.1178	9.99179	10.2999	13.6325	6.44662	8.06376	9.24805	9.18453	7.3728	14.8573	10.4698	9.38095	8.60179	546.601	681.798	-0.31886	0.43515	0.9081	FALSE	721.116	802.02	-0.15341	0.54282	0.76806	FALSE	628.948	581.769	0.11249	0.67479
ENSGALG00000001331		+	1562614	1582952	3174	972	431	476	320	475	374	283	178	182	437	225	370	14.9064	8.63842	9.15012	7.96489	9.49665	6.21036	5.20195	3.28089	3.10409	7.6603	4.14897	5.64895	10.8983	7.89064	3.86231	5.81941	310.879	236.554	0.39418	0.2645	0.74107	FALSE	409.744	495.599	-0.27445	0.42141	0.64439	FALSE	357.495	370.145	-0.050168	0.94408
ENSGALG00000001332		-	663124	682259	3570	1082	982	911	410	644	743	130	148	170	277	276	286	12.9307	15.3376	13.6467	7.95248	10.0335	9.61442	1.86214	2.1258	2.25944	3.78384	3.96603	3.40268	13.9717	9.20013	2.08246	3.71752	255.422	162.783	0.64993	0.061596	0.33364	FALSE	336.983	815.337	-1.2747	8.0769e-06	5.1556e-05	DOWN	293.931	553.919	-0.9142	0.00023164
ENSGALG00000001333		+	9231374	9242855	1988	1024	809	811	566	716	774	527	771	714	504	529	733	31.7733	32.8065	31.5424	28.5037	28.963	26.004	19.5995	28.7529	24.6386	17.8751	19.7364	22.6425	32.0407	27.8236	24.3303	20.0847	530.814	732.642	-0.4649	0.13564	0.5302	FALSE	700.238	720.259	-0.040672	0.91648	1	FALSE	610.953	644.444	-0.076993	0.80142
ENSGALG00000001335		+	2287671	2294491	2156	2218	1831	1778	1305	1513	1759	951	1041	1259	1008	959	1236	43.8912	47.3537	44.1022	41.913	39.0323	37.6894	22.5564	24.7589	27.7075	22.7999	22.8184	24.3497	45.1157	39.5449	25.0076	23.3227	966.782	1180.34	-0.28794	0.33091	0.81912	FALSE	1275.27	1590.12	-0.31833	0.24049	0.42606	FALSE	1112.57	1435.46	-0.36761	0.11738
ENSGALG00000001341		-	1595970	1635701	3943	284	189	186	233	329	407	339	199	154	363	437	470	4.14528	3.60535	3.40299	5.51968	6.26038	6.43233	5.93073	3.49103	2.49984	6.05619	7.66951	6.82955	3.71787	6.0708	3.97387	6.85175	385.447	256.376	0.58827	0.073836	0.37298	FALSE	508.631	177.638	1.5177	9.6208e-07	7.2096e-06	UP	443.676	299.091	0.56892	0.034228
ENSGALG00000001342		+	2711394	2723081	2815	58	51	55	24	24	35	27	29	19	45	48	50	0.879051	1.0102	1.04487	0.590364	0.474206	0.574371	0.490481	0.528261	0.320254	0.779571	0.874738	0.754423	0.978038	0.546313	0.446332	0.80291	43.501	27.643	0.65414	0.21228	0.67284	FALSE	57.3964	45.0241	0.35026	0.4781	0.70413	FALSE	50.0643	25.8719	0.95239	0.064988
ENSGALG00000001343		-	3114635	3124587	2745	188	240	322	27	25	33	27	82	126	40	16	38	2.922	4.8751	6.27322	0.681096	0.506561	0.55536	0.502989	1.5318	2.17795	0.710623	0.299015	0.587982	4.6901	0.581005	1.40425	0.53254	28.0315	83.7474	-1.579	0.043642	0.26956	FALSE	36.9329	210.745	-2.5125	2.0574e-05	0.00012075	DOWN	32.2312	26.8173	0.2653	0.60371
ENSGALG00000001347		-	9209478	9219104	1770	67	71	62	176	236	274	94	154	251	376	559	334	1.95253	2.70416	2.26479	8.32451	8.96613	8.64594	3.2834	5.39397	8.13491	12.5247	19.5878	9.69011	2.30716	8.64552	5.60409	13.9342	393.709	178.67	1.1398	0.030446	0.2114	FALSE	519.86	55.2072	3.2352	9.4544e-07	7.0958e-06	UP	453.241	213.277	1.0876	0.019793
ENSGALG00000001350		+	783316	794496	1622	476	442	368	176	171	209	55	80	80	147	150	195	12.5205	15.1945	12.1332	7.51361	5.8638	5.95248	1.734	2.52911	2.34023	4.41965	4.74412	5.10631	13.2827	6.4433	2.20112	4.75669	148.339	78.1402	0.92477	0.015217	0.13072	FALSE	195.688	352.067	-0.8473	0.0073916	0.023377	DOWN	170.724	175.776	-0.042067	0.95574
ENSGALG00000001362		-	2406142	2414549	1741	816	638	629	451	628	729	796	943	689	547	578	732	20.5757	21.0249	19.8805	18.4571	20.644	19.9035	24.0575	28.5786	19.3214	15.7655	17.5244	18.3753	20.4937	19.6682	23.9858	17.2217	560.324	891.628	-0.67018	0.031904	0.21809	FALSE	739.213	566.866	0.38298	0.16727	0.32011	FALSE	644.902	560.876	0.2014	0.41697
ENSGALG00000001364		+	8450253	8481381	1961	6314	3859	4173	3342	4192	4439	3572	3194	3583	3259	3845	3883	140.303	112.07	116.232	120.529	121.438	106.804	95.1366	85.3027	88.5453	82.776	102.733	85.8992	122.868	116.257	89.6615	90.4694	3343.93	3776.74	-0.1756	0.53407	0.97296	FALSE	4412.67	3856.92	0.1942	0.51751	0.74184	FALSE	3848.91	3759.83	0.033784	0.8814
ENSGALG00000001366		+	4917508	4923271	1272	284	218	236	135	123	172	49	52	73	90	84	112	9.52567	9.55617	9.92206	7.34909	5.37839	6.2466	1.96991	2.09626	2.72305	3.45046	3.38772	3.73985	9.66797	6.32469	2.26307	3.52601	86.2185	62.9488	0.45382	0.28753	0.76764	FALSE	113.725	201.093	-0.82231	0.019126	0.053134	FALSE	99.2187	135.267	-0.44712	0.20064
ENSGALG00000001369		+	3151011	3153878	1628	14	1	1	18	18	3	26	8	15	14	6	19	0.366892	0.0342499	0.032849	0.765606	0.614967	0.0851274	0.816688	0.251979	0.437177	0.419368	0.189065	0.495704	0.144664	0.488567	0.501948	0.368046	11.4758	18.0085	-0.65008	0.43929	0.9106	FALSE	15.1202	3.84451	1.9756	0.079843	0.17627	FALSE	13.1993	13.3735	-0.018906	0.88494
ENSGALG00000001370		-	1657703	1668923	2688	856	244	341	413	553	652	112	178	139	268	782	323	14.7439	5.4926	7.36216	11.5455	12.4175	12.1597	2.31222	3.68488	2.66262	5.27631	16.1956	5.5386	9.19955	12.0409	2.88657	9.00349	431.524	156.718	1.4613	0.12124	0.49735	FALSE	570.403	372.545	0.61456	0.5656	0.78769	FALSE	497.146	502.564	-0.015639	0.89203
ENSGALG00000001371		+	2837333	2861145	900	34	93	107	10	23	64	14	25	23	45	17	39	1.61176	5.76175	6.35796	0.769386	1.42141	3.28504	0.795468	1.42438	1.21257	2.43832	0.968995	1.84054	4.57716	1.82528	1.14414	1.74929	30.1941	22.5256	0.4227	0.47304	0.93656	FALSE	39.7801	67.4219	-0.76117	0.32367	0.53389	FALSE	34.7141	27.7257	0.3243	0.75361
ENSGALG00000001373		+	3157300	3164309	1395	99	21	38	26	13	24	6	15	6	93	71	128	3.47921	0.964528	1.67395	1.483	0.595605	0.913262	0.252738	0.633581	0.234505	3.73582	3.00023	4.47831	2.03923	0.99729	0.373608	3.73812	87.1116	9.96254	3.1283	3.1266e-09	2.249e-07	UP	114.861	40.4846	1.5044	0.0006759	0.0028159	UP	100.235	20.29	2.3045	1.1727e-07
ENSGALG00000001374		+	2001619	2007011	1821	1218	1025	866	548	560	623	273	248	330	309	241	371	34.2552	37.6749	30.5288	25.0139	20.5322	18.9716	9.20268	8.38292	10.3216	9.93332	8.14979	10.3875	34.153	21.5059	9.30241	9.49021	276.553	309.092	-0.16048	0.6342	1	FALSE	364.684	846.641	-1.2151	2.3699e-05	0.00013748	DOWN	318.197	548.859	-0.78652	0.0029788
ENSGALG00000001375		-	2633967	2730807	2911	554	345	431	470	712	648	1306	1604	1671	1013	1170	1521	8.11955	6.60832	7.91793	11.18	13.6042	10.2834	22.9424	28.2547	27.2367	16.9703	20.6186	22.1927	7.5486	11.6892	26.1446	19.9272	1115.36	1666.97	-0.57972	0.052785	0.30371	FALSE	1471.57	359.416	2.0336	6.3448e-13	1.0859e-11	UP	1283.88	573.803	1.1619	6.4899e-07
ENSGALG00000001376		-	2418109	2443420	1777	315	289	300	193	243	270	171	149	145	167	184	186	7.56289	9.06828	9.0284	7.52068	7.60594	7.01906	4.92092	4.2996	3.87169	4.58301	5.31185	4.44579	8.55319	7.38189	4.36407	4.78021	163.516	170.367	-0.059216	0.8714	1	FALSE	215.759	248.534	-0.20403	0.52429	0.74887	FALSE	188.192	220.959	-0.23157	0.41442
ENSGALG00000001377		-	2724945	2739524	4522	947	753	748	498	756	744	560	676	758	670	820	695	9.16793	9.52722	9.07686	7.8248	9.54141	7.79888	6.49804	7.86562	8.16105	7.41401	9.54522	6.6983	9.25734	8.38837	7.50824	7.88584	669.574	724.374	-0.11349	0.65751	1	FALSE	883.709	666.965	0.40596	0.16536	0.31731	FALSE	770.686	623.377	0.30604	0.23222
ENSGALG00000001378		-	3165104	3165577	474	59	46	69	61	88	146	88	125	75	63	47	105	5.31053	5.4112	7.7848	8.91125	10.3261	14.2291	9.49383	13.5226	7.50763	6.48162	5.08668	9.4088	6.16885	11.1555	10.1747	6.99237	63.5583	105.982	-0.73767	0.088167	0.41289	FALSE	83.7945	47.8637	0.80792	0.053266	0.12609	FALSE	73.1394	89.1271	-0.28521	0.4402
ENSGALG00000001382		+	2000641	2022446	2692	1994	1452	1294	913	1197	1301	1122	950	1234	1288	1273	1481	35.7748	34.0462	29.1004	26.5856	27.9973	25.2737	24.1278	20.4852	24.622	26.4135	27.462	26.4525	32.9738	26.6188	23.0784	26.776	1224.82	1202.96	0.025978	0.9439	1	FALSE	1615.81	1281.44	0.33449	0.22606	0.40621	FALSE	1409.52	1066.5	0.40233	0.078599
ENSGALG00000001387		-	2919589	3039102	1579	49	50	46	33	38	64	106	57	83	108	139	215	1.35223	1.80333	1.5912	1.47806	1.36712	1.91238	3.50618	1.89058	2.54735	3.40671	4.61233	5.9068	1.58225	1.58585	2.64803	4.64195	137.871	89.977	0.61569	0.091928	0.42405	FALSE	181.898	39.9874	2.1855	1.7483e-08	1.7307e-07	UP	158.73	41.2793	1.9431	2.7426e-07
ENSGALG00000001389		-	9111587	9145145	1839	256	162	178	190	180	321	63	55	45	117	110	118	6.02762	4.98507	5.25338	7.26077	5.5252	8.1837	1.77795	1.55644	1.17835	3.14883	3.11422	2.76597	5.42202	6.98989	1.50425	3.00967	104.937	59.9601	0.80745	0.046775	0.28159	FALSE	138.433	160.639	-0.21464	0.50382	0.72845	FALSE	120.75	213.035	-0.81907	0.0058513
ENSGALG00000001391		-	822733	825202	960	15	6	9	63	27	32	20	18	17	17	8	19	0.666629	0.348493	0.501358	4.54419	1.56432	1.53986	1.06536	0.961458	0.840229	0.863573	0.427498	0.840631	0.505494	2.54946	0.955682	0.710567	13.0797	20.1554	-0.62383	0.41921	0.89404	FALSE	17.2361	7.93803	1.1186	0.22079	0.39867	FALSE	15.0428	40.9514	-1.4448	0.13104
ENSGALG00000001392		-	2025702	2032615	1212	300	434	355	342	296	421	12	49	37	298	148	220	10.7377	20.3015	15.9268	19.8672	13.8118	16.3158	0.514804	2.1079	1.47281	12.1916	6.36943	7.83916	15.6553	16.6649	1.36517	8.80007	201.501	35.523	2.504	5.0148e-06	0.00017551	UP	265.577	304.99	-0.19963	0.67042	0.87528	FALSE	231.689	333.9	-0.52723	0.073974
ENSGALG00000001394		+	2448880	2454054	1756	634	544	631	219	260	373	145	239	274	203	202	278	15.6353	17.5334	19.5056	8.76567	8.35913	9.96014	4.28607	7.08404	7.51492	5.72231	5.98991	6.8253	17.5581	9.02831	6.29501	6.17917	205.473	237.898	-0.21139	0.52237	0.9658	FALSE	271.041	496.851	-0.8743	0.0039671	0.013475	DOWN	236.478	263.01	-0.15341	0.56772
ENSGALG00000001407		+	1676278	1685806	2805	2751	1650	1568	2312	2348	2654	772	981	1062	1438	1294	1236	41.8429	32.7994	29.8944	57.0745	46.5585	43.709	14.0741	17.9335	17.9644	25.0004	23.6655	18.7158	34.8456	49.114	16.6573	22.4606	1212.81	1022.83	0.24579	0.44606	0.91648	FALSE	1599.94	1597.43	0.0022719	0.89206	1	FALSE	1395.42	2317.61	-0.73194	0.0012273
ENSGALG00000001410		-	3081801	3101570	1242	20	18	11	8	17	9	13	3	13	44	38	32	0.687025	0.8081	0.47364	0.446021	0.761309	0.334752	0.535253	0.123859	0.49664	1.72764	1.56956	1.09434	0.656255	0.514028	0.385251	1.46384	35.0142	10.487	1.7393	0.0085031	0.085556	FALSE	46.1907	13.3082	1.7953	0.0044239	0.014853	UP	40.2819	10.7904	1.9004	0.0024347
ENSGALG00000001412		+	2464702	2487049	3147	1565	877	794	1949	1966	1989	2644	2800	2037	1764	1818	2537	21.2169	15.5388	13.4928	42.8847	34.7473	29.1972	42.9637	45.6237	30.7124	27.3353	29.6355	34.241	16.7495	35.6097	39.7666	30.4039	1839.01	2751.6	-0.58134	0.057923	0.32117	FALSE	2425.92	861.321	1.4939	4.5161e-08	4.1777e-07	UP	2116.61	1885.09	0.16712	0.35129
ENSGALG00000001416		-	7992487	8008603	1524	19	18	13	72	45	93	66	338	368	77	95	40	0.531904	0.65857	0.456179	3.27141	1.64233	2.81904	2.2146	11.3726	11.4573	2.46392	3.19782	1.1148	0.548884	2.57759	8.34818	2.25885	66.4938	276.747	-2.0573	0.020971	0.1629	FALSE	87.7908	13.6642	2.6837	0.00073063	0.0030223	UP	76.5231	65.929	0.21498	0.74817
ENSGALG00000001419		+	8976004	9095837	3570	1269	859	793	1081	1450	1449	836	964	1212	1629	1525	1683	15.4954	13.7083	12.1374	21.4235	23.0823	19.1579	12.2355	14.1476	16.4589	22.7363	22.3904	20.459	13.7804	21.2212	14.2806	21.8619	1469.63	1091.57	0.42904	0.16353	0.58564	FALSE	1938.69	786.908	1.3008	2.3047e-06	1.621e-05	UP	1691.09	1249.43	0.43668	0.053172
ENSGALG00000001420		-	769628	832009	5677	1361	1089	1115	890	1134	1311	790	586	845	922	1114	1036	11.9012	12.4455	12.2214	12.6312	12.9275	12.4129	8.28006	6.1588	8.21762	9.21555	11.713	9.01887	12.1894	12.6572	7.55216	9.98249	937.982	807.752	0.21565	0.50678	0.9553	FALSE	1237.87	972.358	0.3483	0.2172	0.39379	FALSE	1079.64	1040.29	0.053554	0.86859
ENSGALG00000001425		-	1769657	1795190	6372	488	421	383	276	306	307	274	235	335	237	199	341	5.34124	6.02219	5.25453	4.90291	4.3663	3.63831	3.59456	3.0914	4.07777	2.96502	2.61895	3.71566	5.53932	4.30251	3.58791	3.09987	232.004	306.273	-0.40067	0.23625	0.70453	FALSE	305.947	352.924	-0.20608	0.55207	0.77696	FALSE	266.98	282.283	-0.080411	0.8971
ENSGALG00000001428		+	950201	964519	1198	828	516	551	822	816	913	387	476	473	1174	1061	1433	29.4875	24.0164	24.5964	47.5119	37.885	35.206	16.5193	20.3741	18.7337	47.7895	45.4332	50.8057	26.0334	40.2009	18.5424	48.0095	1105.56	486.738	1.1836	0.00010673	0.0024514	UP	1458.21	509.893	1.5159	5.1476e-08	4.712e-07	UP	1272.21	810.091	0.65118	0.0033389
ENSGALG00000001429		-	7946388	7979495	1932	958	742	729	553	627	740	549	700	741	731	669	834	24.4014	24.7004	23.275	22.8611	20.8203	20.4089	16.7608	21.4295	20.9905	21.2826	20.4893	21.1482	24.1256	21.3634	19.727	20.9734	675.523	723.457	-0.098902	0.73836	1	FALSE	891.052	660.61	0.43171	0.11856	0.2437	FALSE	777.337	602.394	0.36783	0.11625
ENSGALG00000001433		+	3160534	3271880	1377	101	113	122	54	53	101	43	34	47	59	32	62	3.12933	4.57571	4.73808	2.71548	2.1408	3.38836	1.59688	1.26612	1.61951	2.08949	1.19215	1.91241	4.14771	2.74821	1.49417	1.73135	45.7499	45.0978	0.02071	0.96273	1	FALSE	60.3	93.416	-0.63151	0.16714	0.31993	FALSE	52.6195	63.6653	-0.27491	0.51385
ENSGALG00000001434		-	8909345	8919459	1654	1139	727	609	1426	2072	1670	796	1422	1582	1127	837	1272	29.3801	24.5083	19.6906	59.6995	69.6768	46.6427	24.6102	44.0853	45.3828	33.2284	25.96	32.6644	24.5263	58.673	38.0261	30.6176	972.842	1373.66	-0.49775	0.0937	0.42803	FALSE	1282.8	662.797	0.95266	0.00056191	0.0023875	UP	1119.25	1636.13	-0.54775	0.022645
ENSGALG00000001437		+	1863780	2108022	1327	194	102	85	142	128	151	28	23	25	12	20	68	6.84605	4.70423	3.75984	8.13297	5.88867	5.7697	1.18432	0.975508	0.981146	0.484034	0.848631	2.38894	5.10337	6.59711	1.04699	1.24054	28.6901	27.7955	0.045703	0.88202	1	FALSE	37.8339	100.796	-1.4137	0.013665	0.039837	DOWN	33.0454	134.083	-2.0206	8.8146e-07
ENSGALG00000001439		-	853431	907120	1827	671	407	404	303	384	447	465	448	597	469	414	519	15.6693	12.4214	11.8255	11.4839	11.6903	11.3024	13.0152	12.5739	15.5044	12.5186	11.6246	12.0657	13.3054	11.4922	13.6978	12.0696	424.003	547.901	-0.36984	0.22735	0.69366	FALSE	559.258	397.338	0.49315	0.099666	0.21153	FALSE	487.886	353.685	0.46408	0.067853
ENSGALG00000001441		+	3117217	3141494	2012	3266	1854	1865	3252	3826	3734	3849	4413	3617	5944	5784	8009	110.852	82.2411	79.3452	179.144	169.295	137.228	156.585	180.023	136.532	230.603	236.052	270.624	90.8129	161.889	157.713	245.76	5937.56	4352.63	0.44798	0.11122	0.47289	FALSE	7832.07	1865.83	2.0696	1.6742e-14	3.3764e-13	UP	6833.32	3426.34	0.99592	3.1843e-06
ENSGALG00000001442		-	2114867	2201415	1549	205	89	56	108	96	119	21	30	18	26	28	40	6.82229	3.87094	2.33602	5.83341	4.16502	4.28807	0.837661	1.19995	0.6662	0.989024	1.12043	1.32524	4.34308	4.76217	0.90127	1.1449	28.2078	25.3899	0.15184	0.78117	1	FALSE	37.2114	90.8979	-1.2885	0.044549	0.10899	FALSE	32.4679	102.627	-1.6603	9.1324e-05
ENSGALG00000001445		-	7872426	7910143	900	61	35	35	59	73	76	75	52	41	64	44	77	2.89169	2.1684	2.07971	4.53938	4.51143	3.90098	4.26144	2.96272	2.16153	3.46784	2.50799	3.63389	2.37993	4.31726	3.12856	3.20324	55.3467	62.0621	-0.16522	0.78379	1	FALSE	72.9703	35.0101	1.0595	0.027645	0.072801	FALSE	63.6744	65.4431	-0.039527	0.99273
ENSGALG00000001446		+	8882615	8908319	2694	13186	24685	16061	7614	10749	12204	8305	9498	5928	43367	37790	45721	218.135	533.699	333.041	204.432	231.82	218.602	164.674	188.847	109.063	820.029	751.693	752.987	361.625	218.284	154.195	774.903	38432.6	8748.47	2.1352	8.4503e-13	1.0245e-10	UP	50692.5	15232.8	1.7346	1.1692e-11	1.7295e-10	UP	44221.6	9488.79	2.2205	8.8626e-23
ENSGALG00000001449		+	2519526	2529895	2762	482	238	296	36	80	43	3	4	1	4	1	9	7.4454	4.80471	5.73119	0.902539	1.61102	0.719196	0.0555437	0.0742618	0.0171789	0.0706249	0.0185734	0.138402	5.99377	1.07758	0.0489948	0.0758667	3.9997	2.98852	0.42046	0.78729	1	FALSE	5.26737	270.717	-5.6836	2.178e-28	1.3638e-26	DOWN	4.60144	50.3165	-3.4509	4.7331e-05
ENSGALG00000001450		-	2430483	2445194	2352	24	8	5	35	56	72	57	111	183	24	32	43	0.43535	0.189656	0.113687	1.03043	1.32429	1.41416	1.2393	2.42	3.69176	0.497617	0.697956	0.776523	0.246231	1.25629	2.45035	0.657365	29.7255	125.38	-2.0765	0.0025053	0.033311	DOWN	39.2234	9.45388	2.0527	0.0035903	0.012339	UP	34.2226	49.8347	-0.5422	0.25252
ENSGALG00000001462		-	3223603	3225944	1717	20	15	5	4	12	29	4	1	5	43	34	37	0.627416	0.614988	0.196611	0.203661	0.490768	0.985058	0.150404	0.0377043	0.174442	1.54188	1.28249	1.15554	0.479672	0.559829	0.12085	1.32664	34.7097	3.59368	3.2718	2.6111e-05	0.00072339	UP	45.7786	10.6384	2.1054	0.0012956	0.0050111	UP	39.9306	12.8613	1.6345	0.013185
ENSGALG00000001463		-	3215345	3219870	1173	537	396	337	394	401	377	318	205	306	417	410	377	20.7337	19.9824	16.3096	24.69	20.1844	15.7609	14.7164	9.51307	13.1395	18.4033	19.0343	14.4911	19.0086	20.2118	12.4563	17.3096	368.296	301.988	0.28638	0.39977	0.87797	FALSE	485.922	343.223	0.50158	0.10712	0.22427	FALSE	423.797	375.705	0.17377	0.45049
ENSGALG00000001467		+	3147703	3171826	3504	903	838	705	760	919	911	414	377	451	858	953	898	10.9948	13.335	10.7597	15.0188	14.5876	12.0104	6.0419	5.51704	6.10706	11.9411	13.9522	10.8852	11.6965	13.8723	5.88867	12.2595	827.178	452.367	0.8707	0.0053387	0.060517	FALSE	1091.52	669.765	0.70461	0.011379	0.033918	UP	951.997	818.586	0.21782	0.34578
ENSGALG00000001470		+	2548211	2551299	1809	522	614	505	164	118	320	119	117	102	218	219	353	12.3111	18.9254	14.929	6.27758	3.62808	8.17173	3.36392	3.31647	2.67536	5.87678	6.21042	8.28818	15.3885	6.0258	3.11858	6.79179	235.978	123.937	0.92905	0.0064061	0.069268	FALSE	311.254	454.939	-0.54758	0.087161	0.18984	FALSE	271.607	183.15	0.5685	0.079532
ENSGALG00000001472		+	2491132	2515882	961	1584	567	483	534	857	720	194	163	212	326	285	366	70.3228	32.8983	26.8782	38.4773	49.6011	34.6108	10.3232	8.69748	10.4672	16.543	15.2138	16.1764	43.3665	40.8964	9.82932	15.9777	295.207	207.062	0.51166	0.12429	0.50435	FALSE	389.368	680.717	-0.80592	0.14964	0.29372	FALSE	339.684	662.984	-0.96478	0.00013294
ENSGALG00000001473		-	2039964	2073019	3930	852	759	739	419	495	595	641	740	633	886	701	1046	9.24936	10.7687	10.0561	7.38259	7.00562	6.99402	8.3407	9.65536	7.64242	10.9942	9.15041	11.3048	10.0247	7.12741	8.54616	10.4831	791.521	737.136	0.1027	0.69905	1	FALSE	1043.79	644.085	0.69651	0.009236	0.028344	UP	910.715	471.654	0.94927	6.6831e-05
ENSGALG00000001474		-	8863067	8878261	2765	1344	1028	1097	814	900	1175	792	735	787	981	834	985	20.7381	20.7306	21.2172	20.3853	18.1043	19.6311	14.6476	13.6308	13.5052	17.302	15.4734	15.1309	20.8953	19.3736	13.9279	15.9688	849.188	844.969	0.0071862	0.98306	1	FALSE	1120.06	944.71	0.24563	0.37322	0.59119	FALSE	977.056	901.665	0.11585	0.62982
ENSGALG00000001476		+	3234994	3256864	1484	2289	1421	1470	1855	2132	2445	1967	1868	2052	2791	2542	3247	65.8076	53.3918	52.9737	86.556	79.9074	76.111	67.781	64.5464	65.609	91.7165	87.8733	92.9333	57.391	80.8581	65.9788	90.841	2591.94	2147.49	0.27138	0.34913	0.83573	FALSE	3418.85	1392.29	1.2961	1.3774e-06	1.0078e-05	UP	2982.61	2020.16	0.56211	0.0098721
ENSGALG00000001480		-	3267006	3277521	2134	2356	430	309	427	913	1170	229	646	283	356	226	300	47.1026	11.2354	7.74356	13.8554	23.7963	25.3276	5.48755	15.5227	6.29234	8.13536	5.43287	5.97104	22.0272	20.9931	9.10086	6.51309	267.135	426.141	-0.67376	0.32023	0.80607	FALSE	352.2	767.342	-1.1235	0.31856	0.52773	FALSE	307.248	756.593	-1.3001	0.00054938
ENSGALG00000001483		+	2097421	2103217	1372	880	684	608	367	376	478	295	328	356	318	275	448	27.3648	27.7982	23.6988	18.5225	15.2429	16.0945	10.9953	12.2588	12.3116	11.303	10.2824	13.8691	26.2873	16.6199	11.8552	11.8182	311.4	356.379	-0.19465	0.57366	0.9969	FALSE	410.67	589.425	-0.52133	0.077489	0.17213	FALSE	358.35	383.644	-0.098398	0.78401
ENSGALG00000001489		+	2113222	2135244	1576	1559	1125	1214	903	931	1211	1376	1340	1576	976	927	1240	42.2041	39.8025	41.1945	39.6751	32.857	35.4969	44.6477	43.5991	47.4482	30.2006	30.1744	33.4186	41.067	36.0097	45.2317	31.2645	947.187	1562.27	-0.72193	0.016154	0.13604	FALSE	1249.4	1058.28	0.23951	0.36806	0.58516	FALSE	1090.03	954.861	0.19101	0.37947
ENSGALG00000001490		-	1003298	1005157	1083	9	4	7	1	2	7	6	3	6	4	4	4	0.354551	0.205942	0.345658	0.0639379	0.102715	0.298588	0.283309	0.142044	0.262871	0.180116	0.189473	0.156875	0.30205	0.15508	0.229408	0.175488	3.65832	5.44788	-0.57451	0.70459	1	FALSE	4.8266	5.35403	-0.14962	0.95173	1	FALSE	4.20983	2.83293	0.57147	0.85182
ENSGALG00000001491		-	2527246	2545436	3096	403	313	362	153	281	292	29	39	25	56	46	78	5.55352	5.63713	6.25294	3.42198	5.04823	4.35697	0.478999	0.645941	0.383141	0.882081	0.762205	1.07008	5.81453	4.27573	0.502694	0.904789	53.7871	34.1969	0.6534	0.16602	0.59004	FALSE	70.9285	294.429	-2.0535	6.2885e-09	6.6283e-08	DOWN	61.8938	223.446	-1.8521	1.801e-08
ENSGALG00000001492		+	842764	901639	4820	1632	1253	1276	533	729	1004	710	1176	911	726	710	931	14.4727	14.5221	14.1838	7.67147	8.42803	9.64053	7.54675	12.5343	8.98469	7.35906	7.57074	8.21935	14.3929	8.58001	9.68859	7.71638	713.712	1021.48	-0.51725	0.091661	0.42337	FALSE	941.471	1132.08	-0.26599	0.3331	0.54538	FALSE	821.372	695.617	0.23974	0.34844
ENSGALG00000001501		+	505903	529524	1107	724	589	590	718	994	978	811	632	891	1285	1223	1247	27.9033	29.6676	28.5024	44.9121	49.9428	40.8126	37.4637	29.2751	38.19	56.6079	56.6753	47.8456	28.6911	45.2225	34.9763	53.7096	1144.32	848.625	0.43129	0.1636	0.58577	FALSE	1509.65	519.261	1.5397	3.2237e-08	3.0432e-07	UP	1316.76	843.73	0.64214	0.0058237
ENSGALG00000001502		-	3488720	3493461	1048	1285	869	906	410	437	619	247	278	444	347	323	440	52.3126	46.2352	46.2321	27.09	23.1928	27.2855	12.0524	13.6023	20.1021	16.1469	15.8109	17.8326	48.26	25.8561	15.2523	16.5968	334.328	348.981	-0.061885	0.81814	1	FALSE	440.984	826.867	-0.90693	0.0012641	0.0049027	DOWN	384.741	456.021	-0.24521	0.33947
ENSGALG00000001503		-	3271323	3380526	4036	1115	1117	1133	504	652	727	392	471	595	587	655	909	16.3754	21.4398	20.8574	12.0136	12.4835	11.5609	6.90045	8.31389	9.71831	9.85402	11.5667	13.2905	19.5576	12.0193	8.31088	11.5704	646.066	528.001	0.29114	0.3455	0.83196	FALSE	852.329	929.019	-0.1243	0.72412	0.9181	FALSE	743.662	588.234	0.33826	0.14458
ENSGALG00000001504		+	3284914	3291217	2436	664	545	577	293	368	385	351	307	283	318	326	286	11.6293	12.4748	12.667	8.3287	8.40242	7.30106	7.3683	6.46235	5.51225	6.36607	6.86524	4.98668	12.2571	8.01073	6.44763	6.07266	284.911	345.191	-0.27688	0.38224	0.86416	FALSE	375.935	488.235	-0.37709	0.17598	0.33349	FALSE	327.86	328.701	-0.0036946	0.9639
ENSGALG00000001506		-	7818166	7821302	896	894	600	675	270	262	417	58	65	65	60	56	89	43.2938	37.9743	40.9737	21.2214	16.5409	21.8657	3.36658	3.78326	3.50072	3.32121	3.26082	4.29079	40.7473	19.876	3.55019	3.62428	61.3295	68.5727	-0.16105	0.74801	1	FALSE	80.888	587.023	-2.8594	1.9745e-18	5.8029e-17	DOWN	70.5823	294.549	-2.0611	4.3608e-11
ENSGALG00000001512		-	3299028	3392004	2398	70	10	9	90	311	188	181	237	264	302	156	169	1.26013	0.23527	0.203082	2.62955	7.29871	3.66448	3.90542	5.12778	5.28537	6.21412	3.37669	3.02874	0.566159	4.53091	4.77286	4.20652	191.72	247.514	-0.36851	0.24946	0.7219	FALSE	252.716	21.9078	3.528	4.7934e-06	3.1854e-05	UP	220.417	181.92	0.27693	0.66921
ENSGALG00000001513		+	8830009	8864801	10203	1476	1614	1318	554	710	798	272	325	421	554	533	826	7.76097	11.0913	8.68675	4.72783	4.86695	4.54329	1.71424	2.05389	2.46188	3.32963	3.36983	4.32383	9.17967	4.71269	2.07667	3.67443	572.733	368.437	0.63645	0.041267	0.25951	FALSE	755.418	1217.19	-0.68821	0.015898	0.045364	DOWN	659.16	644.177	0.033171	0.83564
ENSGALG00000001521		+	2545922	2552580	1011	569	469	473	174	211	356	109	115	164	196	222	245	24.0118	25.8664	25.02	11.9175	11.6082	16.2668	5.51331	5.83278	7.69684	9.45423	11.2646	10.2929	24.9661	13.2642	6.34765	10.3373	201.103	140.321	0.51921	0.15144	0.56362	FALSE	265.35	412.672	-0.6371	0.033987	0.086641	FALSE	231.467	225.842	0.035493	1
ENSGALG00000001522		-	907736	969270	3303	1608	1201	1126	744	937	1091	548	501	552	642	660	722	22.8528	22.3073	20.0588	17.1613	17.3605	16.7887	9.33484	8.55768	8.72466	10.4291	11.2784	10.2153	21.7396	17.1035	8.8724	10.6409	614.661	584.327	0.073016	0.82067	1	FALSE	810.941	1066.71	-0.3955	0.13417	0.26887	FALSE	707.376	864.875	-0.29001	0.21033
ENSGALG00000001525		+	3709898	3718422	2063	770	568	613	498	633	709	552	719	844	1178	958	1601	15.9241	15.3519	15.8905	16.7154	17.0663	15.8763	13.6829	17.8714	19.4117	27.8463	23.8222	32.9621	15.7222	16.5527	16.9887	28.2102	1117.54	766.563	0.54385	0.06774	0.35433	FALSE	1473.69	530.36	1.4744	6.4533e-08	5.822e-07	UP	1285.95	575.239	1.1606	5.6785e-07
ENSGALG00000001527		-	2171724	2181323	1500	772	263	381	886	794	980	471	373	332	698	715	714	21.9579	9.7764	13.5835	40.9006	29.4417	30.1813	16.0571	12.7511	10.5019	22.6927	24.4529	20.2176	15.1059	33.5079	13.1033	22.4544	648.351	432.409	0.58438	0.05771	0.32085	FALSE	855.428	370.55	1.207	5.7835e-05	0.00031063	UP	746.119	844.942	-0.17945	0.48003
ENSGALG00000001529		-	2556107	2561627	1208	212	87	121	123	170	166	161	143	156	196	141	238	8.26767	4.43421	5.91487	7.78529	8.64302	7.0096	7.52568	6.70267	6.76593	8.73696	6.61176	9.24023	6.20558	7.81264	6.99809	8.19631	172.174	168.009	0.035331	0.88732	1	FALSE	227.012	111.032	1.0318	0.0031108	0.010887	UP	198.088	144.05	0.45958	0.11053
ENSGALG00000001531		-	3381385	3388468	2838	118	143	118	43	45	68	89	110	134	217	192	190	1.77392	2.80956	2.22355	1.04916	0.88193	1.10688	1.60367	1.98751	2.24033	3.7288	3.4706	2.84357	2.26901	1.01266	1.94384	3.34765	182.862	120.662	0.59978	0.10623	0.46076	FALSE	241.222	105.239	1.1967	0.00043424	0.0019012	UP	210.393	48.3615	2.1212	8.5456e-10
ENSGALG00000001533		+	909825	922542	1839	16	18	11	17	28	26	22	19	13	16	4	18	0.371195	0.545764	0.319881	0.640109	0.846857	0.653122	0.611756	0.529787	0.335414	0.424287	0.111582	0.415732	0.41228	0.713363	0.492319	0.3172	11.1633	19.9434	-0.83714	0.3	0.78308	FALSE	14.7012	12.38	0.24793	0.74035	0.93024	FALSE	12.8343	22.1325	-0.78616	0.3103
ENSGALG00000001534		-	2197051	2200663	1833	30	9	15	10	5	10	3	3	4	15	8	8	0.69827	0.273775	0.437629	0.377767	0.15172	0.252023	0.0836943	0.0839244	0.103542	0.399071	0.223894	0.185375	0.469891	0.260503	0.090387	0.269447	9.5007	3.62626	1.3896	0.24276	0.71337	FALSE	12.5241	14.0885	-0.16981	0.81054	0.9723	FALSE	10.9229	8.00335	0.44868	0.66107
ENSGALG00000001536		-	981766	1021213	3177	1387	678	705	786	1145	1265	1035	942	1010	640	562	1150	18.8938	12.0704	12.0377	17.3775	20.3338	18.6583	16.8988	15.4226	15.301	9.96505	9.20513	15.5955	14.334	18.7898	15.8741	11.5886	696.289	1091.02	-0.64791	0.04157	0.26081	FALSE	918.156	733.784	0.32338	0.33884	0.5523	FALSE	801.374	992.11	-0.30803	0.23086
ENSGALG00000001538		-	3512894	3532806	1865	897	728	679	477	534	689	426	421	453	521	445	591	24.4224	25.9046	23.1728	21.0783	18.9542	20.312	13.902	13.7766	13.7167	16.214	14.5682	16.0192	24.4999	20.1149	13.7984	15.6005	469.921	474.179	-0.013013	0.98055	1	FALSE	619.782	627.528	-0.017917	0.9628	1	FALSE	540.712	530.587	0.027272	0.90118
ENSGALG00000001540		+	3522852	3529739	1740	2191	1447	1921	783	960	1011	446	396	556	695	645	755	57.5955	49.7124	63.2974	33.4064	32.8993	28.7763	14.0525	12.5114	16.2546	20.8827	20.3871	19.7584	56.8684	31.694	14.2728	20.3428	635.054	507.224	0.32426	0.3077	0.79214	FALSE	837.712	1510.01	-0.85003	0.0015169	0.0057622	DOWN	730.763	866.334	-0.24552	0.31428
ENSGALG00000001542		+	2205337	2208060	909	97	62	83	34	44	92	34	48	57	48	28	49	4.55273	3.80314	4.88305	2.59001	2.6923	4.67548	1.91272	2.70774	2.9753	2.57513	1.58019	2.28958	4.41297	3.31926	2.53192	2.1483	37.4898	50.3079	-0.42429	0.392	0.87193	FALSE	49.4184	65.6272	-0.40925	0.39815	0.61799	FALSE	43.1208	50.8293	-0.23728	0.55148
ENSGALG00000001545		+	3404610	3428181	2053	199	229	262	80	109	151	185	167	190	306	329	250	4.1355	6.21958	6.82479	2.69829	2.95305	3.39774	4.60808	4.17116	4.39121	7.26865	8.22095	5.17219	5.72662	3.01636	4.39015	6.88726	272.498	197.695	0.46297	0.18793	0.63138	FALSE	359.605	192.334	0.9028	0.0039124	0.013317	UP	313.582	104.354	1.5874	1.229e-06
ENSGALG00000001546		+	3181799	3232934	8922	642	429	450	379	493	521	528	420	605	1026	1422	1225	3.06999	2.68108	2.69729	2.94147	3.0734	2.6976	3.02628	2.41388	3.21746	5.60798	8.17622	5.83172	2.81612	2.90416	2.88587	6.53864	1124.05	564.129	0.99461	0.0013592	0.020415	UP	1483.75	410.775	1.8528	3.0175e-08	2.863e-07	UP	1294.01	436.538	1.5677	3.4813e-07
ENSGALG00000001547		+	3532931	3542982	2290	3892	2846	3015	2431	3568	3389	1820	2722	3586	2951	2849	3603	128.621	122.92	124.893	130.39	153.721	121.268	72.0912	108.116	131.797	111.472	113.209	118.539	125.478	135.127	104.001	114.407	2840.01	2931.12	-0.045556	0.83732	1	FALSE	3746.34	2648.65	0.50022	0.05518	0.12995	FALSE	3268.31	2941.16	0.15216	0.46747
ENSGALG00000001550		+	1032943	1061646	2670	4808	4006	3831	2403	2664	3280	2169	2299	2457	2301	2344	2482	76.8277	83.6593	76.7322	62.3203	55.4954	56.7499	41.5418	44.1527	43.663	42.0268	45.0362	39.4833	79.073	58.1885	43.1192	42.1821	2167.43	2523.67	-0.21954	0.44012	0.91175	FALSE	2859.57	3451.26	-0.27132	0.28426	0.48448	FALSE	2494.3	2615.11	-0.068237	0.74917
ENSGALG00000001551		+	2206856	2219935	6564	3624	2162	2256	1778	2071	2354	1651	1508	1634	1948	2297	2071	37.961	29.5975	29.6211	30.2276	28.2813	26.699	20.7286	18.9852	19.0352	23.3236	28.9309	21.5968	32.3932	28.4026	19.583	24.6171	1931.18	1750.1	0.14205	0.6565	1	FALSE	2548.58	2156.84	0.24078	0.43834	0.66337	FALSE	2222.74	1947.75	0.19053	0.41345
ENSGALG00000001555		+	2230117	2232688	936	1124	682	743	529	772	786	921	1088	1037	774	686	908	51.2336	40.6278	42.4512	39.1351	45.8749	38.7926	50.3177	59.6049	52.5682	40.3261	37.5979	41.2034	44.7708	41.2676	54.1636	39.7091	714.495	1111.53	-0.63756	0.036267	0.23808	FALSE	942.395	685.138	0.45994	0.10286	0.21674	FALSE	822.169	651.199	0.33634	0.15242
ENSGALG00000001557		+	2561133	2568256	2976	927	428	460	967	1297	1728	1485	2091	1552	2411	1688	2499	15.3472	9.2607	9.54597	25.9836	27.9936	30.9765	29.4679	41.6072	28.5757	45.6251	33.6026	41.1884	11.3846	28.3179	33.217	40.1387	1987.26	1878.33	0.081328	0.74724	1	FALSE	2620.27	479.547	2.45	4.2186e-18	1.1938e-16	UP	2286.12	1229.64	0.89466	9.2351e-05
ENSGALG00000001558		+	3544656	3550615	3371	244	228	309	36	49	55	47	71	39	418	451	923	3.08813	3.77129	4.90204	0.739487	0.808484	0.753714	0.712978	1.08001	0.548941	6.04698	6.8633	11.6296	3.92049	0.767228	0.780644	8.17997	528.976	57.8417	3.193	6.538e-08	3.7691e-06	UP	697.654	216.295	1.6895	0.00033171	0.0014946	UP	608.953	43.5846	3.8044	2.1081e-09
ENSGALG00000001559		+	2565044	2567435	1375	45	32	33	16	17	23	6	4	6	4	4	26	1.39629	1.29766	1.28348	0.805757	0.68767	0.77273	0.223144	0.149172	0.207047	0.141866	0.149236	0.803145	1.32581	0.755386	0.193121	0.364749	9.56833	5.8241	0.71623	0.50832	0.95589	FALSE	12.61	29.8038	-1.2409	0.11392	0.2359	FALSE	11.0193	17.479	-0.66559	0.49603
ENSGALG00000001561		+	2244924	2259769	1797	1213	2188	1596	938	626	1378	668	337	328	701	730	1162	33.3882	78.71	55.0653	41.9043	22.4635	41.0696	22.0385	11.1488	10.0407	22.055	24.1605	31.8418	55.7212	35.1458	14.4093	26.0191	774.646	492.743	0.6527	0.063223	0.33905	FALSE	1021.8	1411.15	-0.46576	0.34034	0.55416	FALSE	891.638	914.696	-0.036835	0.94081
ENSGALG00000001563		+	3428801	3443839	2584	1891	1228	1242	806	928	1134	660	758	801	842	827	1087	42.2178	35.8304	34.7566	29.2053	27.0098	27.4129	17.6612	20.3394	19.888	21.4869	22.2004	24.1597	37.6016	27.876	19.2962	22.6156	830.883	807.946	0.040386	0.88716	1	FALSE	1096.04	1174.64	-0.099922	0.69107	0.89348	FALSE	956.223	896.865	0.092457	0.66718
ENSGALG00000001564		+	3247312	3281243	3878	228	216	235	522	635	574	451	474	445	797	719	925	2.50837	3.10571	3.24069	9.32073	9.10751	6.83765	5.94711	6.26758	5.44468	10.0224	9.51122	10.1311	2.95159	8.42196	5.88646	9.88824	737.258	500.962	0.55747	0.066149	0.34873	FALSE	972.452	187.201	2.377	6.583e-16	1.5341e-14	UP	848.372	550.03	0.62519	0.0064725
ENSGALG00000001568		+	1065263	1076748	3055	3069	1970	2135	1585	2040	2477	2326	2863	3241	2796	2225	2757	59.8978	50.2493	52.2305	50.2072	51.9056	52.3454	54.4123	67.1584	70.3475	62.3747	52.215	53.5685	54.1259	51.4861	63.9727	56.0527	2356.01	3060.8	-0.37756	0.18853	0.63249	FALSE	3107.2	1934.52	0.68363	0.010716	0.032198	UP	2710.58	1896.05	0.5156	0.022434
ENSGALG00000001569		-	3550497	3556153	1327	311	278	275	423	565	519	804	219	701	550	510	915	9.99894	11.6812	11.0825	22.0728	23.6816	18.0675	30.9829	8.46257	25.065	20.2122	19.7158	29.2869	10.9209	21.274	21.5035	23.0716	587.714	626.354	-0.091866	0.88474	1	FALSE	775.082	236.935	1.7099	3.8337e-09	4.1686e-08	UP	676.414	475.7	0.50786	0.024629
ENSGALG00000001571		-	1741275	1754399	3681	196	192	210	58	71	138	29	41	19	585	665	855	2.27172	2.90837	3.05092	1.09106	1.07282	1.73187	0.402874	0.571146	0.244911	7.75017	9.26768	9.8656	2.74367	1.29858	0.40631	8.96115	634.275	32.9214	4.268	7.4021e-30	9.1635e-27	UP	836.832	165.18	2.3409	3.5007e-15	7.586e-14	UP	730.086	80.507	3.1809	5.6057e-29
ENSGALG00000001572		+	2568308	2570032	764	1377	1073	1238	674	684	1213	414	598	699	499	355	554	81.1446	82.6372	91.4448	64.4627	52.5474	77.3971	29.2415	42.3537	45.8098	33.6111	25.1539	32.5008	85.0755	64.8024	39.135	30.4219	423.064	619.333	-0.54984	0.075664	0.37814	FALSE	557.824	1007.41	-0.85277	0.0024679	0.0088789	DOWN	486.712	789.423	-0.69773	0.0033915
ENSGALG00000001573		+	3288227	3295581	1369	62	6	13	33	28	55	28	54	49	23	29	32	2.05851	0.260353	0.541025	1.77827	1.21196	1.97725	1.11427	2.15486	1.80931	0.872863	1.15774	1.05772	0.953296	1.65583	1.69282	1.02944	25.4566	47.57	-0.90201	0.082986	0.39833	FALSE	33.5934	20.0204	0.74671	0.36919	0.58638	FALSE	29.3043	35.7693	-0.28761	0.58167
ENSGALG00000001577		-	3449627	3532446	2001	709	561	565	540	704	806	1064	635	726	1090	1010	742	16.1932	16.7456	16.1752	20.0172	20.9619	19.9325	29.1274	17.4312	18.4408	28.4558	27.737	16.8714	16.3713	20.3038	21.6665	24.3547	876.691	890.601	-0.022711	0.92043	1	FALSE	1156.71	499.978	1.2101	0.00045261	0.00197	UP	1008.64	638.996	0.65853	0.02846
ENSGALG00000001583		-	8779436	8792615	6329	204	282	223	38	91	94	21	39	38	107	72	140	1.37518	2.48444	1.88429	0.415753	0.799724	0.686113	0.169676	0.315979	0.284884	0.824461	0.583596	0.939542	1.91463	0.633863	0.256847	0.782533	95.0373	35.5357	1.4192	0.0012208	0.018815	UP	125.291	198.023	-0.66038	0.07949	0.17564	FALSE	109.341	67.8022	0.68942	0.065304
ENSGALG00000001586		+	2570401	2574557	1511	376	265	309	138	174	357	134	143	185	208	163	200	12.3398	11.3662	12.7114	7.3506	7.44457	12.6861	5.27107	5.64056	6.75225	7.80264	6.4322	6.53446	12.1391	9.16042	5.88796	6.9231	173.056	167.5	0.047085	0.923	1	FALSE	228.23	258.092	-0.1774	0.56568	0.78769	FALSE	199.095	200.593	-0.010816	0.8257
ENSGALG00000001587		+	662328	663927	504	1107	866	931	1649	1782	2250	1229	1491	1614	930	964	1326	93.709	95.808	98.7861	226.557	196.658	206.231	124.698	151.697	151.947	89.9858	98.1209	111.747	96.1011	209.815	142.781	99.9513	968.292	1575.79	-0.70256	0.019356	0.15386	FALSE	1277.34	792.008	0.68955	0.009762	0.029749	UP	1114.46	1779.7	-0.67529	0.003615
ENSGALG00000001591		-	3503735	3508610	1844	187	133	182	103	125	122	144	106	123	159	117	109	4.93396	4.58623	6.01919	4.41077	4.29966	3.4854	4.55397	3.36144	3.60923	4.79522	3.71186	2.86312	5.1798	4.06527	3.84155	3.79006	117.961	136.443	-0.20999	0.55358	0.98514	FALSE	155.573	137.051	0.18288	0.64583	0.85692	FALSE	135.681	110.703	0.29352	0.37841
ENSGALG00000001593		-	665555	671767	1555	2438	1779	1933	1222	1562	1696	1612	1841	2044	1298	1567	1496	81.709	77.9223	81.2045	66.4706	68.2475	61.546	64.7551	74.1574	76.1855	49.7242	63.1474	49.9145	80.2786	65.4214	71.6993	54.262	1330.14	1999.06	-0.58774	0.042059	0.26283	FALSE	1755.38	1671.06	0.071018	0.84133	0.99285	FALSE	1531.03	1402.95	0.12604	0.60281
ENSGALG00000001595		-	8774163	8779074	1701	319	565	497	105	136	292	66	65	122	106	53	137	9.67988	22.4067	18.9037	5.1712	5.38006	9.59401	2.40047	2.37059	4.11713	3.67656	1.93377	4.13865	16.9968	6.71509	2.96273	3.24966	87.5747	90.8931	-0.053657	0.91635	1	FALSE	115.408	390.692	-1.7593	0.0019579	0.0072273	DOWN	100.733	159.055	-0.65899	0.12928
ENSGALG00000001596		-	1663596	1689911	1665	616	568	533	315	338	409	172	171	175	257	259	269	15.7845	19.0217	17.1195	13.1004	11.2911	11.3478	5.28265	5.26637	4.98705	7.52732	7.97996	6.86216	17.3085	11.9131	5.17869	7.45648	238.938	189.165	0.33699	0.32813	0.81542	FALSE	315.24	471.101	-0.57959	0.048774	0.11754	FALSE	274.967	333.807	-0.27976	0.29722
ENSGALG00000001600		+	2268370	2322090	2139	420	307	298	418	396	486	579	521	498	719	750	866	8.37728	8.0028	7.45045	13.5317	10.2972	10.4961	13.8422	12.4898	11.0469	16.3923	17.9873	17.1961	7.94351	11.4417	12.4596	17.1919	707.424	585.439	0.27306	0.36172	0.8459	FALSE	933.313	277.744	1.7486	1.7128e-09	1.9652e-08	UP	814.163	411.562	0.98421	4.157e-05
ENSGALG00000001603		-	3519920	3531736	1380	641	403	363	417	648	657	301	149	371	468	525	575	19.8172	16.2832	14.0671	20.924	26.1174	21.9932	11.1538	5.53651	12.756	16.5382	19.5162	17.6975	16.7225	23.0115	9.81546	17.9173	475.801	296.397	0.68283	0.03684	0.2405	FALSE	627.803	377.114	0.73531	0.01354	0.039535	UP	547.634	535.558	0.032168	0.92886
ENSGALG00000001604		+	2568408	2587817	2651	897	420	575	424	477	655	479	805	659	758	627	844	17.1614	10.5017	13.7892	13.1658	11.8973	13.5687	10.9842	18.5106	14.0217	16.5762	14.4237	16.0754	13.8174	12.8773	14.5055	15.6918	672.608	708.513	-0.075028	0.81766	1	FALSE	887.069	503.987	0.81566	0.0045178	0.015123	UP	773.903	483.412	0.6789	0.0052092
ENSGALG00000001605		-	3558025	3564470	1269	38	15	22	21	33	37	106	102	91	915	889	1179	1.27757	0.659089	0.927124	1.14589	1.44639	1.34692	4.27151	4.12162	3.40251	35.1626	35.9381	39.4617	0.954596	1.31307	3.93188	36.8541	899.078	109.611	3.0361	1.8717e-19	6.4741e-17	UP	1185.97	19.8141	5.9034	1.9643e-60	6.5717e-58	UP	1034.69	28.1022	5.2024	9.0005e-64
ENSGALG00000001606		+	3536305	3552479	2458	694	650	594	357	405	419	431	487	636	467	458	612	12.2605	15.0076	13.1536	10.2362	9.32764	8.01493	9.12636	10.3405	12.4957	9.4302	9.7289	10.7636	13.4739	9.19292	10.6542	9.97423	463.055	562.771	-0.28136	0.35731	0.84169	FALSE	610.82	531.886	0.19963	0.44625	0.67128	FALSE	532.911	373.729	0.5119	0.032723
ENSGALG00000001607		+	3536063	3544410	1809	417	374	340	255	306	314	77	63	162	215	164	242	9.83472	11.5278	10.0512	9.76087	9.40842	8.01851	2.17665	1.78579	4.24909	5.7959	4.65072	5.68198	10.4712	9.0626	2.73718	5.3762	186.857	107.861	0.79276	0.033188	0.224	FALSE	246.403	309.62	-0.32948	0.3115	0.51871	FALSE	214.984	276.073	-0.36082	0.22672
ENSGALG00000001608		+	1798072	1927665	3054	11	6	14	19	15	18	14	18	7	22	30	25	0.157011	0.111928	0.250483	0.440164	0.279125	0.278195	0.239519	0.308799	0.11112	0.358937	0.514885	0.355253	0.173141	0.332495	0.219813	0.409692	23.5981	14.4842	0.70419	0.29824	0.78107	FALSE	31.1495	8.4801	1.8771	0.012607	0.03714	UP	27.1653	16.6936	0.70247	0.27196
ENSGALG00000001610		-	4437429	4450515	1524	1036	520	512	660	815	1108	476	777	515	556	467	676	32.0989	21.0564	19.8844	33.1892	32.9198	37.1714	17.6771	28.9345	17.7457	19.6907	17.398	20.8514	24.3466	34.4268	21.4524	19.3134	511.022	648.163	-0.34297	0.29029	0.77073	FALSE	673.949	547.898	0.29873	0.3266	0.53755	FALSE	588.015	798.439	-0.44133	0.062822
ENSGALG00000001611		-	2590102	2619976	2142	83	43	46	41	64	72	14	33	19	31	23	56	1.65319	1.11934	1.14846	1.32541	1.66186	1.5528	0.33423	0.789994	0.420876	0.705771	0.550838	1.11043	1.307	1.51336	0.515033	0.789013	32.3964	24.1834	0.42182	0.42629	0.90185	FALSE	42.7091	45.7642	-0.099677	0.88961	1	FALSE	37.2816	54.6683	-0.55224	0.2642
ENSGALG00000001613		+	778372	786399	1962	3444	2460	2699	1109	1640	1832	857	1142	1195	1016	1026	1256	74.8908	69.9118	73.5666	39.1399	46.4921	43.1349	22.3367	29.8467	28.8994	25.2532	26.8265	27.1903	72.7897	42.9223	27.0276	26.4233	997.025	1160.81	-0.21943	0.45628	0.92495	FALSE	1315.29	2335.28	-0.82821	0.0017105	0.0064032	DOWN	1147.44	1419.81	-0.30729	0.16668
ENSGALG00000001615		-	2574728	2587477	3497	867	678	676	391	522	526	267	307	421	338	209	429	10.5776	10.8106	10.3378	7.74227	8.3025	6.94853	3.90439	4.50165	5.71224	4.71349	3.06596	5.21056	10.5753	7.66443	4.70609	4.33	290.496	359.755	-0.3085	0.35338	0.83929	FALSE	382.931	604.593	-0.65888	0.02806	0.073662	FALSE	334.189	451.63	-0.43448	0.11751
ENSGALG00000001616		+	672190	684562	2439	1066	909	1044	379	578	576	89	103	100	63	68	89	18.647	20.781	22.891	10.7601	13.181	10.9097	1.86602	2.16548	1.9454	1.25965	1.43025	1.54989	20.773	11.6169	1.9923	1.41326	66.2727	106.537	-0.68487	0.093115	0.42677	FALSE	87.4311	828.7	-3.2446	2.7564e-24	1.2677e-22	DOWN	76.2792	477.797	-2.647	1.5827e-19
ENSGALG00000001617		+	3300331	3382167	2310	80	46	72	38	42	71	28	39	27	77	42	87	1.47755	1.11035	1.66685	1.13909	1.01128	1.41987	0.619845	0.865729	0.55459	1.62555	0.932723	1.59967	1.41825	1.19008	0.680055	1.38598	61.4213	34.491	0.83252	0.072349	0.3689	FALSE	80.9545	53.6188	0.59437	0.16531	0.31731	FALSE	70.6478	46.276	0.61038	0.15423
ENSGALG00000001618		+	3560689	3587092	711	344	278	216	167	197	190	42	57	68	100	109	75	20.6421	21.8017	16.2465	16.2642	15.411	12.3449	3.02076	4.11088	4.53795	6.85886	7.86452	4.48038	19.5634	14.6734	3.88986	6.40125	87.7474	60.4668	0.53721	0.23532	0.70385	FALSE	115.805	227.244	-0.97255	0.0031545	0.011009	DOWN	100.976	175.665	-0.79881	0.01196
ENSGALG00000001619		+	1162778	1181569	1872	758	527	562	434	486	518	480	470	548	750	621	806	17.7885	16.1633	16.5318	16.5304	14.8688	13.1625	13.5016	13.2566	14.3023	20.1182	17.5232	18.8306	16.8279	14.8539	13.6868	18.824	657.901	545.344	0.2707	0.37938	0.86178	FALSE	867.688	500.204	0.79466	0.0047365	0.015775	UP	756.969	454.557	0.73577	0.0019282
ENSGALG00000001620		+	8764467	8771954	1065	288	77	15	458	774	945	1103	650	1069	1398	1833	2853	19.8182	6.9249	1.29383	51.1518	69.4358	70.4114	90.9748	53.759	81.8099	109.961	151.665	195.449	9.34566	63.6663	75.5146	152.358	1814.71	1027.07	0.82121	0.012901	0.11626	FALSE	2394.25	94.4798	4.6634	4.9385e-18	1.3927e-16	UP	2089.31	665.94	1.6496	9.1587e-06
ENSGALG00000001624		-	4450531	4455696	2531	770	580	548	272	391	463	237	273	318	288	276	338	12.9797	12.7776	11.5788	7.44156	8.59248	8.45068	4.78843	5.53095	5.96149	5.54909	5.59412	5.67215	12.4454	8.16157	5.42696	5.60512	272.823	300.694	-0.14033	0.6579	1	FALSE	359.892	514.868	-0.51664	0.073603	0.16484	FALSE	313.96	348.21	-0.14938	0.54227
ENSGALG00000001626		-	3697635	3702015	1935	132	97	61	38	163	156	37	13	1153	213	264	88	2.91043	2.79515	1.68588	1.35985	4.68533	3.72431	0.977818	0.344502	28.2728	5.36809	6.99903	1.93163	2.46382	3.2565	9.86503	4.76625	178.256	408.721	-1.1972	0.52549	0.96736	FALSE	235.372	77.8433	1.5963	0.045523	0.11103	FALSE	205.136	106.748	0.94237	0.24532
ENSGALG00000001630		+	3394195	3402555	1974	907	695	757	309	410	540	158	210	192	246	154	308	19.6031	19.6314	20.5081	10.8392	11.5524	12.6372	4.09305	5.45508	4.61503	6.07728	4.00211	6.62715	19.9142	11.6762	4.72105	5.56885	210.92	204.237	0.04645	0.8467	1	FALSE	278.04	642.824	-1.2091	5.2507e-05	0.00028389	DOWN	242.644	388.356	-0.67854	0.011833
ENSGALG00000001633		-	1635362	1640580	2562	554	209	178	1047	1606	1806	995	1013	1556	1951	1515	2362	9.22561	4.54864	3.7155	28.2979	34.8659	32.5643	19.8601	20.2749	28.8171	37.1364	30.3353	39.1583	5.82992	31.9093	22.984	35.5433	1749.16	1286.99	0.44266	0.1389	0.53689	FALSE	2306.55	243.974	3.2409	4.7394e-28	2.8937e-26	UP	2012.55	1378.58	0.54585	0.015462
ENSGALG00000001637		-	8757679	8764389	3087	1115	953	977	533	784	745	680	520	563	532	563	717	15.41	17.2136	16.9252	11.9558	14.1258	11.1486	11.2644	8.63766	8.6535	8.4042	9.35593	9.86519	16.5163	12.4101	9.51853	9.20844	546.606	645.601	-0.24014	0.45734	0.92614	FALSE	721.113	833.649	-0.20921	0.47116	0.69665	FALSE	629.115	645.904	-0.037996	0.90754
ENSGALG00000001639		+	3552052	3564494	2511	181	147	104	132	178	239	192	192	219	304	374	379	3.07536	3.26426	2.21495	3.64011	3.94282	4.39697	3.91013	3.92088	4.13826	5.90403	7.64082	6.41085	2.85152	3.9933	3.98976	6.6519	321.555	219.575	0.55035	0.10012	0.44446	FALSE	424.347	116.949	1.8594	9.1901e-09	9.4919e-08	UP	370.135	168.964	1.1313	6.6413e-05
ENSGALG00000001642		-	787466	792808	2005	1832	2146	2155	995	800	1514	316	279	440	422	293	443	38.983	59.6801	57.4791	34.3634	22.1927	34.883	8.05953	7.13541	10.4126	10.2641	7.49667	9.38453	52.0474	30.4797	8.53584	9.04842	348.516	374.355	-0.10318	0.73631	1	FALSE	459.524	1706.48	-1.8928	1.6884e-09	1.9395e-08	DOWN	400.929	1027.01	-1.357	2.0076e-06
ENSGALG00000001644		-	2590070	2610775	3921	1285	1036	1163	574	748	885	623	450	523	407	572	640	14.3555	15.126	16.2857	10.4076	10.894	10.7052	8.3421	6.04216	6.49789	5.19716	7.68354	7.11793	15.2557	10.6689	6.96072	6.66621	489.925	583.979	-0.25336	0.42456	0.9003	FALSE	646.59	952.841	-0.55939	0.04344	0.10671	FALSE	564.05	686.454	-0.28334	0.23214
ENSGALG00000001645		-	8697926	8724149	4048	908	129	86	278	559	437	64	122	105	1100	1102	1545	13.4464	2.49667	1.59636	6.68172	10.792	7.00714	1.13599	2.17143	1.72928	18.6196	19.6225	22.7776	5.84649	8.16029	1.6789	20.3399	1126.25	105.828	3.4117	8.1603e-24	4.7985e-21	UP	1485.64	274.92	2.434	3.8508e-11	5.408e-10	UP	1296.21	397.11	1.7067	1.2875e-12
ENSGALG00000001647		+	1010935	1031465	1855	259	151	205	143	206	255	200	243	261	344	300	321	5.9569	4.53887	5.90999	5.33801	6.17671	6.35037	5.51345	6.71725	6.676	9.04349	8.29645	7.34995	5.46859	5.95503	6.30223	8.22996	293.743	256.013	0.19834	0.57116	0.99591	FALSE	387.47	165.954	1.2233	0.0001281	0.00063952	UP	337.972	186.21	0.85997	0.0025603
ENSGALG00000001651		-	1625807	1629203	1416	240	176	193	156	179	208	117	110	131	102	109	116	7.23123	6.93049	7.28905	7.62866	7.03111	6.78583	4.22532	3.98344	4.38963	3.51284	3.94892	3.47951	7.15026	7.14853	4.19947	3.64709	99.3855	130.341	-0.39118	0.2917	0.77216	FALSE	131.13	165.562	-0.33637	0.32562	0.53634	FALSE	114.381	170.413	-0.57519	0.071006
ENSGALG00000001652		+	711033	740520	2034	10980	8157	8779	5944	7425	8788	4150	4537	4442	3500	3198	4069	233.41	226.62	233.924	205.078	205.77	202.276	105.74	115.918	105.015	85.0437	81.7422	86.112	231.318	204.375	108.891	84.2993	3253.03	4793.07	-0.55916	0.057509	0.32047	FALSE	4290.88	7591.25	-0.82306	0.0014659	0.0055895	DOWN	3743.35	6908.96	-0.88414	5.588e-05
ENSGALG00000001653		-	3574708	3578036	2127	36	69	79	13	13	29	10	10	13	8	14	15	0.722103	1.80882	1.98626	0.423217	0.339946	0.629844	0.24042	0.24108	0.289999	0.183419	0.337657	0.299535	1.50573	0.464336	0.257166	0.273537	11.2007	11.9749	-0.096422	0.93863	1	FALSE	14.7861	52.409	-1.8256	0.0070782	0.022479	DOWN	12.8983	16.6185	-0.36561	0.6161
ENSGALG00000001654		+	3403634	3406149	899	5404	3346	4170	3421	4907	5013	4220	4170	5226	2495	2028	2851	256.46	207.53	248.058	263.5	303.592	257.597	240.044	237.851	275.823	135.342	115.724	134.698	237.349	274.896	251.239	128.588	2221.56	4946.71	-1.1549	9.2371e-05	0.0021597	DOWN	2929.79	3490.04	-0.25245	0.32698	0.53811	FALSE	2556.12	4165.96	-0.70469	0.0015666
ENSGALG00000001655		+	793305	795594	716	2697	2381	2326	981	1135	1727	778	914	1057	1232	911	1294	188.942	218	204.253	111.542	103.66	131.002	65.328	76.9588	82.3527	98.654	76.739	90.2485	203.732	115.401	74.8798	88.5472	1036.22	998.223	0.053902	0.86162	1	FALSE	1366.41	2028.41	-0.56996	0.035326	0.089513	FALSE	1192.13	1183.29	0.010732	0.99557
ENSGALG00000001663		+	1622614	1625795	1381	1203	777	907	483	639	767	1013	749	731	708	576	854	39.1198	33.0219	36.9701	25.4918	27.0895	27.0062	39.4832	29.2737	26.4365	26.3161	22.5218	27.6469	36.3706	26.5292	31.7311	25.4949	642.664	915.705	-0.51082	0.10658	0.46167	FALSE	847.521	780.366	0.1191	0.65939	0.86639	FALSE	739.467	586.455	0.33446	0.1601
ENSGALG00000001664		-	2614900	2619795	2007	1340	941	1087	353	350	565	187	228	262	386	668	402	28.4854	26.1431	28.964	12.1791	9.69962	13.0048	4.76466	5.82528	6.19404	9.3791	17.0744	8.5075	27.8642	11.6278	5.59466	11.6537	451.495	245.743	0.87756	0.07256	0.36909	FALSE	596.277	914.583	-0.61713	0.024394	0.065344	FALSE	519.866	392.603	0.40507	0.39859
ENSGALG00000001666		-	3406915	3408629	589	171	125	92	68	92	110	182	185	290	176	138	196	12.3864	11.8334	8.35313	7.9943	8.68773	8.6274	15.8013	16.1059	23.3616	14.572	12.0193	14.134	10.8576	8.43648	18.4229	13.5751	153.649	237.12	-0.62598	0.064322	0.34254	FALSE	202.622	104.46	0.95585	0.0066908	0.021441	UP	176.78	83.7351	1.0781	0.0010561
ENSGALG00000001668		+	7304115	7355704	2008	1487	1075	1114	714	872	1065	1253	928	944	1070	985	1326	31.5945	29.851	29.6687	24.6219	24.1539	24.5013	31.9098	23.6981	22.3063	25.9861	25.1645	28.0481	30.3714	24.4257	25.9714	26.3996	1018.99	1146.69	-0.17034	0.60565	1	FALSE	1344.05	997.077	0.43081	0.10804	0.22593	FALSE	1172.61	826.024	0.50547	0.028305
ENSGALG00000001678		-	4300210	4334287	1906	723	412	332	614	1033	986	1899	2278	1858	3801	4118	4537	17.4076	12.9643	10.0196	23.9934	32.4243	25.7049	54.8023	65.9203	49.751	104.606	119.217	108.75	13.4638	27.3742	56.8245	110.857	3779.89	2210.21	0.77416	0.0080936	0.082541	FALSE	4987.21	389.742	3.6776	1.9406e-36	1.8807e-34	UP	4350.36	818.443	2.4102	8.9934e-25
ENSGALG00000001682		-	4539319	4552233	1188	545	410	370	285	301	431	457	364	325	407	360	463	29.964	29.4603	25.4986	25.4314	21.5744	25.6577	30.1156	24.053	19.872	25.5773	23.7988	25.3421	28.3076	24.2212	24.6802	24.9061	371.582	421.31	-0.1812	0.60241	1	FALSE	490.11	359.008	0.44909	0.12749	0.25845	FALSE	427.573	316.298	0.43489	0.09463
ENSGALG00000001684		-	4117290	4155810	6710	3503	2373	2406	1559	1639	2272	1161	1320	1372	1981	1448	2151	26.5883	23.5396	22.8907	19.2052	16.2181	18.6723	10.5622	12.0417	11.5814	17.1867	13.2151	16.2536	24.3395	18.0319	11.3951	15.5518	1679.46	1403.7	0.25877	0.37098	0.8538	FALSE	2214.54	2236.55	-0.014267	0.95493	1	FALSE	1932.16	1705.6	0.17993	0.40381
ENSGALG00000001688		+	742948	780191	4780	2805	1571	1648	2065	2349	2248	717	722	747	1955	1928	1700	48.4507	35.4645	35.681	57.8909	52.8957	42.0438	14.8443	14.9889	14.3497	38.5986	40.0429	29.2331	39.8654	50.9434	14.7276	35.9582	1710.48	797.918	1.1001	0.00030156	0.0058913	UP	2256.83	1609.64	0.48756	0.09399	0.20174	FALSE	1968.22	2118.23	-0.10596	0.65496
ENSGALG00000001691		+	2335818	2343146	2130	1466	1294	1243	660	802	1012	443	492	606	471	424	629	31.8299	36.7186	33.8287	23.2578	22.701	23.7914	11.5286	12.839	14.6329	11.6891	11.0693	13.596	34.1257	23.2501	13.0002	12.1181	457.517	559.095	-0.28927	0.35712	0.84162	FALSE	603.423	1096.23	-0.86132	0.0021983	0.008014	DOWN	526.502	769.41	-0.54731	0.02502
ENSGALG00000001692		+	8664568	8692120	5917	1169	957	901	547	798	917	1020	793	770	1018	961	1387	8.60945	9.21134	8.3176	6.53839	7.66184	7.31254	9.00397	7.01938	6.30677	8.5697	8.51011	10.1694	8.7128	7.17093	7.44337	9.08307	1011.13	948.113	0.092844	0.70658	1	FALSE	1333.68	825.039	0.69288	0.0091273	0.02807	UP	1163.65	700.313	0.73259	0.0017485
ENSGALG00000001693		+	1615879	1621635	1491	261	143	161	107	167	171	49	57	61	94	39	110	7.49857	5.36938	5.79797	4.98935	6.25495	5.31952	1.68736	1.96824	1.94905	3.0869	1.34727	3.14622	6.22197	5.52127	1.86822	2.5268	71.9023	60.7741	0.24258	0.53862	0.97545	FALSE	94.7357	151.066	-0.6732	0.075819	0.16895	FALSE	82.69	138.279	-0.7418	0.03749
ENSGALG00000001696		+	1187161	1202062	1263	17	10	9	5	19	16	15	6	22	24	30	15	0.607957	0.467384	0.40344	0.290213	0.885823	0.619558	0.642966	0.257893	0.874988	0.981052	1.29002	0.53404	0.492927	0.598531	0.591949	0.935037	21.5358	15.4213	0.48181	0.55942	0.9888	FALSE	28.4318	9.6094	1.565	0.048548	0.11709	FALSE	24.7853	12.0946	1.0351	0.18533
ENSGALG00000001698		-	7191328	7233372	4155	49	54	57	204	776	359	158	412	359	10	25	36	0.503141	0.724665	0.733636	3.39974	10.3878	3.99141	1.94457	5.08458	4.09962	0.117368	0.308663	0.368006	0.653814	5.92633	3.70959	0.264679	21.1393	336.678	-3.9934	3.4138e-07	1.6522e-05	DOWN	27.906	44.4292	-0.67093	0.26939	0.46482	FALSE	24.3522	417.508	-4.0997	0.0010631
ENSGALG00000001701		-	2344813	2345856	1044	217	187	171	114	174	217	73	74	86	150	106	186	8.86796	9.98747	8.75936	7.56121	9.27006	9.602	3.57569	3.63463	3.90857	7.00668	5.20859	7.56721	9.20493	8.81109	3.7063	6.59416	132.165	84.7847	0.64046	0.088233	0.41308	FALSE	174.254	157.076	0.14973	0.61488	0.83319	FALSE	152.057	155.109	-0.028668	0.92503
ENSGALG00000001702		-	1039643	1046923	2262	495	369	362	416	534	464	302	396	383	704	500	444	9.33635	9.09595	8.5584	12.7347	13.1305	9.47606	6.82734	8.97701	8.0339	15.1775	11.3395	8.33707	8.9969	11.7804	7.94608	11.618	505.896	393.761	0.36152	0.27596	0.75474	FALSE	667.179	332.679	1.0039	0.0044531	0.014937	UP	581.846	448.914	0.3742	0.22425
ENSGALG00000001708		-	4561652	4572376	4752	1426	1122	1071	866	1201	1406	740	664	745	867	883	1148	12.8029	13.1653	12.0529	12.6191	14.0573	13.6682	7.96329	7.16508	7.43875	8.89742	9.53234	10.261	12.6737	13.4482	7.52237	9.56358	873.77	784.204	0.15602	0.59158	1	FALSE	1152.66	984.463	0.22756	0.39139	0.61111	FALSE	1005.62	1077.04	-0.098983	0.65855
ENSGALG00000001709		-	849847	853113	550	505	216	189	1709	3505	2416	6414	3708	12057	3714	6714	15975	39.1736	21.898	18.3771	215.162	354.453	202.926	596.353	345.705	1040.15	329.307	626.23	1233.68	26.4829	257.514	660.737	729.738	7692.3	7919.53	-0.042	0.97064	1	FALSE	10147.5	237.951	5.4143	1.8742e-05	0.00011105	UP	8859.89	2392.85	1.8886	0.026686
ENSGALG00000001711		-	2292953	2312058	1616	207	184	170	174	236	278	233	207	184	233	132	341	5.64674	6.55987	5.81285	7.7037	8.39284	8.21128	7.61827	6.78677	5.58214	7.26508	4.32965	9.26063	6.00649	8.10261	6.66239	6.95179	208.382	229.046	-0.1364	0.78758	1	FALSE	274.643	153.556	0.83879	0.019744	0.054614	FALSE	239.732	213.55	0.16685	0.52841
ENSGALG00000001714		-	2349638	2373504	1124	264	175	177	130	237	266	146	131	142	215	179	238	10.2208	8.85464	8.58951	8.16862	11.9619	11.1507	6.77499	6.09563	6.11402	9.51433	8.33272	9.17315	9.22166	10.4271	6.32821	9.00673	190.792	153.034	0.31815	0.35601	0.84073	FALSE	251.629	166.125	0.59903	0.070314	0.15889	FALSE	219.526	193.939	0.17878	0.58976
ENSGALG00000001716		-	2199547	2206730	1608	141	176	239	173	120	366	166	500	43	300	482	595	3.74108	6.10297	7.94856	7.44984	4.15077	10.5147	5.27909	15.9446	1.26883	9.09822	15.3772	15.7164	5.93087	7.37178	7.4975	13.3973	414.397	266.037	0.63939	0.3484	0.83508	FALSE	546.94	156.116	1.8088	6.9004e-06	4.4595e-05	UP	477.178	199.156	1.2606	0.0025144
ENSGALG00000001717		-	3611038	3625979	4034	3965	2723	3367	1445	1820	1925	2606	3146	3909	6347	8152	5567	41.9345	37.638	44.6359	24.8038	25.094	22.0444	33.0351	39.9901	45.978	76.728	103.668	58.615	41.4028	23.9807	39.6677	79.6702	6198.05	3499.97	0.82447	0.018464	0.14981	FALSE	8181.77	2731.97	1.5825	0.00011942	0.00060034	UP	7134.06	1629.51	2.1303	1.1283e-06
ENSGALG00000001718		-	6736928	6741308	1284	1350	624	618	1041	1196	1313	1186	1188	1336	2636	2430	3004	44.8573	27.0978	25.7395	56.14	51.8084	47.2392	47.2342	47.4439	49.3698	100.116	97.086	99.3706	32.5649	51.7292	48.016	98.8574	2440.9	1351.41	0.85294	0.0040124	0.048526	UP	3219.72	683.318	2.2363	1.2895e-15	2.9242e-14	UP	2808.81	1118.21	1.3288	3.6132e-09
ENSGALG00000001720		-	859328	885652	885	111	107	66	100	138	140	74	70	118	131	144	171	5.35111	6.74147	3.98821	7.82427	8.67301	7.30781	4.27588	4.05587	6.32643	7.21854	8.34708	8.20684	5.36026	7.93503	4.88606	7.92415	134.896	94.4773	0.51381	0.18852	0.63249	FALSE	177.978	77.4588	1.2002	0.0010889	0.0042962	UP	155.262	118.354	0.3916	0.21833
ENSGALG00000001722		+	1047693	1059631	3180	1312	897	908	383	455	537	551	620	551	535	456	580	25.2483	22.5601	21.9027	11.9624	11.4151	11.1895	12.7093	14.3402	11.7925	11.7682	10.5515	11.1118	23.237	11.5224	12.9473	11.1438	475.008	629.905	-0.40718	0.19508	0.64362	FALSE	626.503	842.171	-0.42679	0.11629	0.23982	FALSE	546.552	430.15	0.34552	0.15973
ENSGALG00000001723		-	4307425	4310801	1611	70	6	28	21	75	58	27	21	22	21	10	17	1.85382	0.207668	0.929478	0.902632	2.5894	1.66316	0.857049	0.668425	0.647958	0.63569	0.318434	0.448205	0.996988	1.7184	0.724477	0.467443	14.4584	25.6472	-0.8269	0.22326	0.6885	FALSE	19.0545	26.2875	-0.46425	0.55169	0.77661	FALSE	16.6248	46.8866	-1.4958	0.02498
ENSGALG00000001725		+	4027325	4099177	5839	1322	1021	859	1209	1611	1657	1543	1574	1302	1668	1708	2169	9.82274	9.91464	8.00031	14.5798	15.6051	13.331	13.7417	14.0563	10.7589	14.1662	15.2595	16.0443	9.2459	14.5053	12.8523	15.1567	1673.46	1621.48	0.045529	0.84127	1	FALSE	2207.65	867.508	1.3476	6.1381e-07	4.7756e-06	UP	1925.99	1403.43	0.45664	0.038506
ENSGALG00000001726		+	6730840	6735374	2354	1549	1090	1167	864	1069	1368	579	749	988	669	551	744	28.0743	25.8187	26.5119	25.4152	25.2584	26.8462	12.5779	16.3157	19.9145	13.8593	12.0077	13.4242	26.8017	25.8399	16.2694	13.0971	592.597	836.831	-0.49789	0.095458	0.4327	FALSE	781.541	1031.58	-0.40046	0.14117	0.27984	FALSE	681.839	1024.5	-0.58742	0.012025
ENSGALG00000001727		+	1597120	1599410	1886	2842	757	654	388	615	1157	15	48	33	44	62	69	64.2905	22.3804	18.5444	14.2455	18.1371	28.3396	0.406712	1.30505	0.830218	1.13771	1.68642	1.55393	35.0718	20.2407	0.847328	1.45935	52.9682	34.9405	0.60023	0.22621	0.69204	FALSE	69.9064	1080.26	-3.9498	0.0027802	0.0098618	DOWN	60.9823	643.683	-3.3999	2.5256e-08
ENSGALG00000001728		+	8574504	8624639	2083	93	59	58	50	66	92	79	49	83	190	152	156	1.90484	1.57935	1.48907	1.66214	1.76234	2.04033	1.93943	1.20625	1.89064	4.44821	3.74343	3.18096	1.65775	1.8216	1.67877	3.79087	151.947	76.6564	0.98709	0.01074	0.10228	FALSE	200.411	56.4423	1.8281	1.5845e-06	1.1479e-05	UP	174.801	63.9305	1.4511	3.1521e-05
ENSGALG00000001729		+	2176061	2184162	2048	1781	1917	1758	652	728	1199	202	224	200	390	311	486	37.1021	52.1923	45.9056	22.0447	19.7713	27.0453	5.04381	5.60851	4.63362	9.28658	7.79015	10.0793	45.0667	22.9538	5.09531	9.052	356.094	229.011	0.63684	0.045628	0.27724	FALSE	469.582	1508.8	-1.6839	2.5055e-09	2.8119e-08	DOWN	409.731	791.356	-0.94965	8.6996e-05
ENSGALG00000001730		+	1203848	1257261	3663	449	408	353	457	647	534	822	665	645	931	640	807	5.37041	6.37781	5.29235	8.87156	10.0887	6.91577	11.7844	9.55978	8.57979	12.7282	9.20433	9.60934	5.68019	8.62534	9.97464	10.514	720.988	782.096	-0.11737	0.71827	1	FALSE	950.687	331.129	1.5216	9.3187e-08	8.2278e-07	UP	829.325	518.624	0.67725	0.0039107
ENSGALG00000001731		+	4573382	4599083	8597	2463	1695	1806	1069	1156	1723	1128	1104	961	986	1016	1310	16.9597	15.2536	15.5877	11.9468	10.3772	12.8463	9.30968	9.13665	7.35922	7.76045	8.41197	8.98014	15.9337	11.7234	8.60185	8.38418	998.831	1170.92	-0.22933	0.47167	0.93547	FALSE	1317.67	1614.16	-0.2928	0.26723	0.46206	FALSE	1149.57	1222.55	-0.088804	0.68056
ENSGALG00000001733		+	3637064	3652281	3168	885	767	752	586	779	927	662	426	469	608	589	598	11.9185	13.4997	12.6943	12.8085	13.6769	13.5175	10.6859	6.89531	7.02437	9.35922	9.53774	8.0175	12.7042	13.3343	8.20185	8.97149	547.033	571.592	-0.063358	0.84383	1	FALSE	721.693	657.98	0.13334	0.65152	0.8605	FALSE	629.478	711.778	-0.17727	0.41711
ENSGALG00000001734		-	4168293	4171205	911	36	43	52	43	17	22	28	8	7	19	25	23	2.51377	3.92411	4.55134	4.8732	1.54754	1.66335	2.34344	0.671395	0.543597	1.51647	2.09901	1.59886	3.66307	2.6947	1.18614	1.73811	20.4551	16.0684	0.34824	0.60641	1	FALSE	26.9979	36.6224	-0.43988	0.4806	0.70668	FALSE	23.5468	27.5385	-0.22592	0.85143
ENSGALG00000001740		-	4204459	4249189	2504	209	164	154	100	115	281	117	267	153	312	301	545	3.56104	3.65194	3.289	2.76537	2.55445	5.18411	2.3894	5.46772	2.89919	6.07633	6.16662	9.24454	3.50066	3.50131	3.58544	7.1625	344.268	196.843	0.80648	0.0301	0.20985	FALSE	454.038	143.279	1.664	1.0604e-07	9.2691e-07	UP	396.247	147.622	1.4245	0.00011846
ENSGALG00000001741		-	2113805	2160818	2794	3007	2204	2398	1951	2498	3136	2078	2992	3427	2412	2095	2681	52.9911	50.7611	52.9702	55.802	57.3894	59.8389	43.8923	63.3718	67.1644	48.5852	44.392	47.0354	52.2408	57.6768	58.1428	46.6709	2172.37	3077.49	-0.50248	0.08148	0.39345	FALSE	2865.26	2068.1	0.47036	0.072929	0.16354	FALSE	2499.64	2352.3	0.087648	0.71532
ENSGALG00000001749		+	1642620	1659177	3914	940	767	781	617	783	1134	990	1076	359	2888	2235	1951	14.3692	15.3232	14.9647	15.3078	15.604	18.7696	18.139	19.7689	6.10316	50.4613	41.0802	29.6907	14.8857	16.5605	14.6703	40.4108	2171.53	904.214	1.264	0.0018146	0.025867	UP	2864.2	679.269	2.0761	4.3691e-08	4.0479e-07	UP	2497.85	778.587	1.6818	2.2492e-06
ENSGALG00000001750		-	6705782	6715330	1465	1519	1012	1010	867	1295	1371	1239	1370	1560	1315	1293	1666	44.2369	38.5174	36.8689	40.9797	49.1661	43.2317	43.2485	47.9526	50.5251	43.7733	45.2768	48.3015	39.8744	44.4592	47.2421	45.7839	1289.62	1515.84	-0.23317	0.43148	0.90598	FALSE	1701.18	954.907	0.83311	0.0021237	0.0077735	UP	1484.15	1098.19	0.4345	0.05778
ENSGALG00000001753		-	891387	950945	3034	91	109	93	63	81	82	49	36	32	85	76	82	1.30284	2.0395	1.66895	1.4639	1.51183	1.27116	0.840847	0.619463	0.509511	1.39099	1.30832	1.16875	1.67043	1.41563	0.656607	1.28935	73.9279	43.0718	0.77938	0.080506	0.39067	FALSE	97.5193	81.3609	0.26135	0.49937	0.72441	FALSE	85.0624	71.0685	0.25931	0.5007
ENSGALG00000001758		+	8505849	8524950	2040	329	320	354	322	353	447	206	228	177	262	218	322	7.23533	9.19735	9.75839	11.4932	10.1206	10.6441	5.43004	6.02646	4.32904	6.58599	5.76461	7.04981	8.73036	10.7526	5.26185	6.4668	241.045	224.27	0.10407	0.71503	1	FALSE	317.89	277.018	0.19855	0.46073	0.68649	FALSE	277.361	351.102	-0.34013	0.22028
ENSGALG00000001765		-	68485992	68502940	2609	209	152	191	109	109	179	107	46	80	94	125	134	4.98426	4.73748	5.70952	4.21894	3.38883	4.62216	3.05852	1.31849	2.12178	2.56235	3.58439	3.18139	5.14375	4.07664	2.16626	3.10938	107.068	85.2065	0.32949	0.40169	0.87969	FALSE	141.301	150.537	-0.091346	0.79337	0.96176	FALSE	123.257	122.7	0.0065408	0.9824
ENSGALG00000001768		-	4816282	5306069	10605	347	197	225	178	161	301	70	52	36	35	85	40	1.596	1.18419	1.29718	1.32876	0.965382	1.49902	0.3859	0.287456	0.184146	0.184005	0.470082	0.183157	1.35912	1.26439	0.285834	0.279081	50.0501	58.4628	-0.22415	0.68735	1	FALSE	66.1381	206.139	-1.6401	3.6747e-06	2.4832e-05	DOWN	57.6505	197.227	-1.7745	7.4873e-07
ENSGALG00000001770		+	2436674	2437943	842	423	376	333	198	285	304	60	66	82	230	296	220	21.4335	24.8995	21.1499	16.2832	18.8264	16.6788	3.64398	4.0194	4.62085	13.321	18.0341	11.0977	22.4943	17.2628	4.09474	14.1509	229.706	75.4585	1.606	1.6794e-05	0.00050001	UP	303.211	309.557	-0.029881	0.85662	1	FALSE	264.402	245.027	0.1098	0.77845
ENSGALG00000001773		-	1576435	1603526	2186	540	249	208	85	130	172	244	46	133	299	148	225	11.394	6.86645	5.50122	2.91088	3.57599	3.92961	6.17086	1.16656	3.12098	7.21126	3.75488	4.72633	7.92057	3.47216	3.48613	5.23083	203.156	155.438	0.38625	0.53177	0.97181	FALSE	267.756	261.619	0.033448	0.98963	1	FALSE	233.595	118.381	0.98057	0.014102
ENSGALG00000001774		+	1742727	1938673	4494	1710	1260	1398	566	753	1205	734	826	461	574	390	583	16.3688	15.7631	16.7742	8.79348	9.39694	12.4896	8.42152	9.50313	4.9077	6.28045	4.48887	5.55583	16.302	10.2267	7.61079	5.44172	465.942	746.872	-0.68071	0.069064	0.35907	FALSE	614.339	1188.17	-0.95163	0.00057629	0.0024392	DOWN	535.995	767.984	-0.51886	0.023545
ENSGALG00000001777		-	4266177	4280924	1905	665	564	564	534	700	686	407	416	404	422	369	585	14.8933	16.5082	15.8329	19.4103	20.4379	16.6353	10.9254	11.1977	10.0625	10.8029	9.9368	13.0432	15.7448	18.8279	10.7285	11.261	412.042	448.481	-0.12226	0.7421	1	FALSE	543.409	490.379	0.14814	0.55066	0.77583	FALSE	474.167	604.308	-0.34989	0.18915
ENSGALG00000001779		-	1077257	1093541	1230	153	111	137	69	66	91	69	77	63	77	67	71	5.30702	5.0319	5.95652	3.88446	2.98451	3.41774	2.86867	3.21007	2.43028	3.05286	2.79438	2.45175	5.43181	3.4289	2.83634	2.76633	65.4714	76.6121	-0.22671	0.59983	1	FALSE	86.362	109.289	-0.33969	0.37616	0.59456	FALSE	75.3288	70.9326	0.086754	0.83989
ENSGALG00000001782		-	68502953	68521959	4333	800	575	658	364	535	577	1031	631	771	651	608	735	7.94308	7.46134	8.18912	5.86574	6.92504	6.20316	12.2696	7.52997	8.51352	7.38817	7.25861	7.26516	7.86451	6.33132	9.4377	7.30398	603.597	891.704	-0.56298	0.068259	0.35646	FALSE	796.21	552.666	0.52674	0.060833	0.14079	FALSE	694.581	458.668	0.59869	0.015399
ENSGALG00000001788		-	1649712	1661540	3405	2301	2681	3040	879	738	1514	308	376	369	477	468	700	28.8313	43.903	47.7456	17.8755	12.0552	20.5405	4.62563	5.66239	5.14197	6.8316	7.05089	8.73181	40.16	16.8237	5.14333	7.5381	493.155	383.796	0.3617	0.23459	0.70379	FALSE	650.483	2237.02	-1.782	5.0351e-07	3.959e-06	DOWN	567.578	962.99	-0.7627	0.0058183
ENSGALG00000001790		-	4285712	4287639	862	96	100	84	21	41	52	56	25	44	27	28	82	4.75147	6.46855	5.21133	1.68694	2.64552	2.78675	3.32214	1.48717	2.42195	1.52749	1.66635	4.04045	5.47712	2.37307	2.41042	2.41143	39.8026	45.6623	-0.19814	0.82137	1	FALSE	52.4808	77.1583	-0.55603	0.29175	0.49375	FALSE	45.8254	34.5333	0.40816	0.47787
ENSGALG00000001791		+	1133508	1136396	1061	262	209	162	310	354	434	371	466	422	437	314	517	11.0893	11.5611	8.59471	21.2955	19.5333	19.8899	18.8213	23.7058	19.8642	21.1418	15.9803	21.7848	10.4151	20.2396	20.7971	19.6356	380.088	459.628	-0.27413	0.41125	0.88691	FALSE	501.154	171.512	1.5469	3.8807e-07	3.1289e-06	UP	437.29	343.461	0.34844	0.15385
ENSGALG00000001792		-	14347521	14349444	1115	688	459	136	431	128	397	64	420	451	313	115	256	26.3256	22.9537	6.5229	26.7664	6.38512	16.4482	2.93523	19.3154	19.1921	13.6896	5.291	9.75188	18.6007	16.5332	13.8142	9.57749	204.832	334.886	-0.70923	0.35115	0.83715	FALSE	269.855	338.172	-0.32557	0.59177	0.81339	FALSE	235.48	308.339	-0.38891	0.62331
ENSGALG00000001797		-	8408805	8458669	2001	565	496	503	540	616	619	166	200	169	172	229	214	12.0466	13.8213	13.443	18.6867	17.1225	14.2905	4.24227	5.12522	4.00737	4.19182	5.87089	4.54245	13.1037	16.6999	4.45829	4.86838	187.625	195.757	-0.061212	0.85275	1	FALSE	247.638	428.714	-0.79178	0.0081384	0.025426	DOWN	215.987	562.548	-1.381	1.4875e-07
ENSGALG00000001798		+	1612982	1645805	2077	473	428	342	173	233	261	131	156	136	127	116	170	10.0951	11.9384	9.14935	5.99267	6.48302	6.03157	3.35116	4.00167	3.22809	3.09822	2.97687	3.6121	10.3943	6.16908	3.52698	3.22906	124.03	154.683	-0.31863	0.40516	0.8817	FALSE	163.587	339.5	-1.0534	0.001091	0.0043036	DOWN	142.733	207.806	-0.54192	0.076795
ENSGALG00000001800		+	1559927	1567120	2168	634	543	533	216	217	343	143	192	195	133	231	222	14.2589	15.9605	15.0258	7.88449	6.36248	8.35275	3.85484	5.18995	4.87739	3.41905	6.24683	4.9706	15.0817	7.53324	4.64072	4.87883	178.273	192.751	-0.11265	0.72538	1	FALSE	235.359	467.732	-0.99082	0.00094663	0.0038068	DOWN	205.287	240.427	-0.22795	0.38656
ENSGALG00000001801		+	68522460	68553748	1812	247	221	209	102	156	138	204	106	87	194	134	232	5.81572	6.80062	6.16829	3.89788	4.78851	3.51822	5.75717	2.99969	2.27814	5.22113	3.79369	5.43817	6.26154	4.06821	3.67834	4.81767	167.601	147.188	0.18737	0.60815	1	FALSE	220.97	185.473	0.25264	0.39616	0.61612	FALSE	192.819	124.316	0.63324	0.033212
ENSGALG00000001802		+	4287924	4299050	4905	1309	802	841	585	675	922	847	838	1154	2433	2497	2643	11.3858	9.11695	9.16925	8.25855	7.65418	8.68349	8.83043	8.76061	11.1632	24.1894	26.1153	22.8866	9.89068	8.19874	9.58473	24.3971	2302.96	1028.76	1.1626	0.00012286	0.0027653	UP	3038.41	793.101	1.9377	2.1574e-12	3.4801e-11	UP	2650.29	677.073	1.9688	6.1547e-17
ENSGALG00000001803		-	1281503	1299201	3271	2784	1897	1956	1531	1926	2219	1984	1900	1901	1753	1645	2264	36.9333	32.8901	32.5259	32.9645	33.31	31.8745	31.5473	30.2947	28.047	26.582	26.2401	29.9008	34.1164	32.7163	29.963	27.5743	1704.47	2114.99	-0.31133	0.30886	0.7932	FALSE	2248.23	1793.72	0.32583	0.21659	0.39301	FALSE	1961.51	1772.29	0.14635	0.48972
ENSGALG00000001805		+	4307800	4321272	469	584	356	437	496	757	713	118	153	219	479	452	389	72.4301	57.704	67.936	99.8413	122.397	95.7489	17.5413	22.8067	30.2069	67.9045	67.4055	48.0302	66.0233	105.996	23.5183	61.1134	404.89	176.643	1.1967	0.00043035	0.0079891	UP	534.19	371.461	0.52414	0.092682	0.19953	FALSE	465.867	614.889	-0.40041	0.089
ENSGALG00000001812		-	1480537	1488945	1098	93	104	128	31	40	41	14	24	16	19	12	21	3.61364	5.28135	6.23425	1.955	2.02624	1.72498	0.652023	1.12083	0.691413	0.843864	0.560653	0.812344	5.04308	1.90207	0.821421	0.738954	15.5767	19.7835	-0.3449	0.66137	1	FALSE	20.5348	90.6076	-2.1416	2.4825e-05	0.0001435	DOWN	17.9184	35.1844	-0.97349	0.11292
ENSGALG00000001816		+	3667658	3718886	6887	2412	1457	1488	961	1365	1405	626	446	456	741	485	718	14.9421	11.7962	11.5545	9.6623	11.0239	9.42429	4.64816	3.32073	3.14163	5.24698	3.61266	4.4281	12.7643	10.0368	3.70351	4.42925	586.038	560.975	0.063057	0.79876	1	FALSE	772.652	1436.99	-0.89516	0.00083871	0.0034212	DOWN	674.107	1165.17	-0.78949	0.00083851
ENSGALG00000001817		+	1167098	1199514	5534	3245	2424	2776	1397	1623	2019	1190	1150	1195	1206	1392	1672	28.2946	27.6231	30.3404	19.7701	18.4492	19.0618	12.4368	12.0518	11.5881	12.0197	14.5942	14.5139	28.7527	19.0937	12.0256	13.7093	1290.28	1290.99	-0.00079377	0.99031	1	FALSE	1702.43	2300.87	-0.43458	0.099914	0.21195	FALSE	1485.18	1572.98	-0.082872	0.72071
ENSGALG00000001823		-	190562766	190571669	946	1766	1281	1335	946	1237	1249	1080	1175	1249	920	738	1043	84.5624	80.1652	80.1273	73.5191	77.2193	64.7571	61.9845	67.6222	66.5127	50.3537	42.4907	49.7198	81.6183	71.8318	65.3732	47.5214	813.679	1276.64	-0.64982	0.031822	0.21784	FALSE	1073.06	1188.98	-0.14799	0.59056	0.81209	FALSE	936.202	1078.32	-0.2039	0.41754
ENSGALG00000001824		+	1224063	1227271	1941	104	44	64	40	51	42	24	29	38	21	5	16	2.28598	1.26398	1.76332	1.42699	1.46143	0.9996	0.6323	0.766129	0.928919	0.527613	0.132148	0.350121	1.77109	1.29601	0.775783	0.336627	12.52	32.9191	-1.3947	0.029201	0.20577	FALSE	16.487	56.2319	-1.7701	0.0021169	0.0077534	DOWN	14.3886	42.3766	-1.5583	0.010584
ENSGALG00000001826		-	4752416	4816101	4231	523	368	419	195	268	478	277	220	164	228	188	226	5.27379	4.84975	5.296	3.19138	3.52311	5.219	3.34791	2.6663	1.83917	2.62793	2.27945	2.26876	5.13985	3.97783	2.61779	2.39205	194.629	243.98	-0.32603	0.36188	0.84603	FALSE	256.699	355.635	-0.47032	0.11816	0.2431	FALSE	223.928	283.613	-0.34089	0.15842
ENSGALG00000001828		+	4089023	4097513	1944	192	110	87	727	1361	1059	633	364	355	2207	2405	965	4.49344	3.3645	2.55217	27.6143	41.5246	26.8356	17.7564	10.2387	9.23978	59.0387	67.6774	22.4835	3.47004	31.9915	12.4116	49.7332	1750.95	498.661	1.812	0.0093438	0.092315	FALSE	2311.33	103.335	4.4833	2.9713e-06	2.0458e-05	UP	2014.65	984.724	1.0327	0.095993
ENSGALG00000001833		+	4102523	4110937	2080	1329	1050	1129	689	710	931	659	679	689	910	746	1003	27.26	28.1475	29.0274	22.9373	18.9858	20.6771	16.2017	16.7392	15.7172	21.3353	18.3989	20.4815	28.145	20.8667	16.2194	20.0719	802.485	739.988	0.11697	0.68646	1	FALSE	1058.35	957.279	0.1448	0.57704	0.79911	FALSE	923.328	730.268	0.33842	0.139
ENSGALG00000001837		+	4112360	4121641	3093	722	681	827	421	387	609	536	543	784	630	656	932	12.3859	15.2681	17.7831	11.7218	8.65504	11.3121	11.0211	11.1958	14.9575	12.3534	13.5314	15.9171	15.1457	10.563	12.3915	13.934	665.995	673.959	-0.017149	0.952	1	FALSE	878.545	616.253	0.51159	0.050172	0.12027	FALSE	766.543	441.753	0.79513	0.00095926
ENSGALG00000001838		-	1366486	1401055	6397	3716	2636	2836	1243	1622	2372	2095	1943	1809	1501	1694	1828	28.571	26.4877	27.3318	15.5111	16.2581	19.7471	19.3066	17.9551	15.4683	13.1913	15.6608	13.9922	27.4635	17.1721	17.5767	14.2814	1525.08	2142.46	-0.49039	0.099329	0.44219	FALSE	2012.32	2491.8	-0.30833	0.22205	0.40036	FALSE	1755.32	1605.37	0.12883	0.66066
ENSGALG00000001840		+	68562096	68597536	3387	519	429	498	537	615	580	915	755	904	1040	845	728	6.69775	7.2355	8.0557	11.2476	10.3468	8.10453	14.1532	11.7104	12.9743	15.3409	13.112	9.35302	7.32965	9.89963	12.946	12.602	802.231	939.009	-0.22712	0.41689	0.89241	FALSE	1058.2	396.348	1.4168	8.8443e-06	5.603e-05	UP	922.845	550.968	0.74412	0.0070969
ENSGALG00000001841		+	14377059	14389114	1747	672	441	477	394	379	500	455	470	475	373	259	344	17.6108	15.1042	15.669	16.7583	12.9485	14.1879	14.292	14.8038	13.8439	11.1732	8.16132	8.97485	16.128	14.6315	14.3132	9.43644	295.279	511.124	-0.79159	0.01297	0.11669	FALSE	389.349	429.298	-0.14091	0.60891	0.82883	FALSE	339.663	400.622	-0.23814	0.38316
ENSGALG00000001844		-	4125579	4127804	1633	77	79	71	61	86	122	101	95	64	182	190	261	2.01173	2.69746	2.32514	2.58661	2.92918	3.45125	3.1628	2.98309	1.85958	5.43509	5.96874	6.78856	2.34478	2.98901	2.66849	6.06413	190.347	95.9423	0.98839	0.0053613	0.060714	FALSE	251.101	62.5886	2.0043	1.5448e-08	1.5411e-07	UP	219.082	82.267	1.4131	1.1963e-05
ENSGALG00000001845		-	3719995	3729665	2259	616	481	506	161	265	259	112	150	171	183	232	123	11.634	11.8725	11.9787	4.93511	6.52475	5.29647	2.53536	3.4049	3.5917	3.95054	5.2685	2.31266	11.8284	5.58544	3.17732	3.8439	167.612	157	0.094366	0.9036	1	FALSE	221.283	436.903	-0.98142	0.00072329	0.002996	DOWN	192.91	212.863	-0.142	0.58934
ENSGALG00000001848		+	2461050	2466530	1798	1726	1142	1293	720	971	1177	845	635	888	867	817	980	48.7996	42.1979	45.8233	33.0393	35.7902	36.0321	28.6355	21.5781	27.9218	28.0189	27.7746	27.5842	45.6069	34.9539	26.0451	27.7926	806.599	861.723	-0.095373	0.74446	1	FALSE	1064.01	1125.39	-0.08092	0.73724	0.92784	FALSE	928.191	888.806	0.062553	0.82522
ENSGALG00000001849		-	2472587	2517710	11136	651	534	636	108	144	148	31	34	46	113	94	115	2.49411	2.67378	3.05425	0.671555	0.719229	0.613953	0.142354	0.156559	0.195997	0.494847	0.433026	0.438623	2.74072	0.668246	0.16497	0.455499	97.54	40.1773	1.2796	0.0034888	0.043441	UP	128.647	499.248	-1.9563	6.0348e-10	7.2997e-09	DOWN	112.225	125.392	-0.16004	0.64759
ENSGALG00000001850		-	4736838	4753670	2949	3261	2626	2643	1429	1842	2318	1326	1678	1772	1415	1356	1499	54.8181	57.6922	55.6907	38.9877	40.3675	42.1914	26.7171	33.9023	33.1278	27.1886	27.4084	25.0861	56.067	40.5156	31.2491	26.561	1296.99	1736.59	-0.42109	0.14669	0.5541	FALSE	1711.01	2326.45	-0.44328	0.087991	0.19127	FALSE	1492.49	1732.31	-0.21498	0.30719
ENSGALG00000001852		+	4128855	4140535	2250	2011	1248	1391	757	945	1181	426	545	555	568	570	692	43.7075	35.4494	37.8952	26.7032	26.776	27.7928	11.0975	14.2366	13.4151	14.1107	14.896	14.973	39.0174	27.0906	12.9164	14.6599	553.46	555.305	-0.004803	0.98458	1	FALSE	730.132	1252.33	-0.77839	0.0036913	0.012645	DOWN	636.948	895.727	-0.49188	0.035925
ENSGALG00000001856		-	68631009	68662403	672	23	34	16	4	1	2	2	3	8	1	1	7	1.72457	3.33182	1.50378	0.486782	0.0977511	0.162375	0.179744	0.270357	0.66711	0.0857056	0.0901577	0.522527	2.18672	0.24897	0.372404	0.232797	2.5264	4.59633	-0.8634	0.63952	1	FALSE	3.32939	20.3036	-2.6084	0.01432	0.041482	DOWN	2.90959	2.36503	0.29896	0.85505
ENSGALG00000001857		+	2472220	2486139	963	56	58	71	14	2	13	7	12	7	7	3	13	2.481	3.35827	3.94284	1.00667	0.115515	0.62362	0.371714	0.638975	0.344899	0.354481	0.159812	0.573377	3.2607	0.581936	0.451863	0.362557	6.67814	9.55374	-0.51662	0.68407	1	FALSE	8.79838	51.3775	-2.5458	0.00015172	0.00074509	DOWN	7.683	9.3575	-0.28445	0.90212
ENSGALG00000001859		-	2525058	2526092	1035	104	145	124	86	41	128	30	7	41	8	26	43	4.28704	7.81164	6.40705	5.75367	2.20332	5.71311	1.48224	0.346806	1.87959	0.376939	1.28869	1.76462	6.16858	4.5567	1.23621	1.14342	22.7297	27.9475	-0.29814	0.71758	1	FALSE	30.005	104.358	-1.7983	0.00020714	0.00098419	DOWN	26.189	79.0874	-1.5945	0.013952
ENSGALG00000001860		-	3733068	3802143	2040	278	279	267	177	257	273	260	252	278	314	275	303	5.98419	7.84901	7.20418	6.18382	7.21213	6.363	6.70821	6.51968	6.6552	7.72587	7.11777	6.49325	7.01246	6.58631	6.6277	7.1123	271.199	288.058	-0.087003	0.7801	1	FALSE	357.73	227.227	0.65474	0.031772	0.08198	FALSE	312.039	220.068	0.50377	0.072676
ENSGALG00000001862		+	4333890	4345366	2697	103	99	151	10	24	24	8	8	22	19	21	7	1.62937	2.04677	2.99415	0.256747	0.494953	0.411086	0.151686	0.152103	0.387045	0.343553	0.399442	0.11024	2.22343	0.387596	0.230278	0.284412	14.8212	13.5006	0.13465	0.99419	1	FALSE	19.5663	98.1821	-2.3271	6.6651e-06	4.3211e-05	DOWN	17.0531	17.6683	-0.051125	0.86484
ENSGALG00000001864		-	68714996	68729199	3724	300	292	314	191	218	214	491	229	217	225	220	312	5.10542	6.49446	6.69811	5.27553	4.83655	3.94332	10.0153	4.68393	4.10701	4.37673	4.50177	5.28595	6.09933	4.68513	6.26875	4.72148	227.482	347.002	-0.60919	0.30505	0.7893	FALSE	300.062	250.076	0.2629	0.35021	0.56552	FALSE	261.805	197.731	0.40495	0.12136
ENSGALG00000001872		+	2526385	2541337	5081	2091	2221	2339	1459	1443	2058	915	739	1211	1385	1582	1696	17.5578	24.3733	24.6183	19.8835	15.7961	18.7111	9.20893	7.45804	11.3088	13.293	15.9725	14.1775	22.1831	18.1302	9.32524	14.481	1416.02	1036.75	0.44977	0.14558	0.5513	FALSE	1868.46	1843.33	0.019535	0.90196	1	FALSE	1629.83	1549.63	0.072792	0.7625
ENSGALG00000001876		-	4142037	4148992	2560	222	165	126	50	61	211	205	297	245	389	283	445	3.69979	3.59384	2.63213	1.35244	1.32533	3.80755	4.09497	5.94902	4.54094	7.41022	5.67103	7.38317	3.30859	2.16177	4.86165	6.82147	335.418	272.83	0.29796	0.339	0.82652	FALSE	442.27	138.364	1.6765	9.8988e-08	8.6867e-07	UP	385.894	93.2084	2.0497	2.5494e-11
ENSGALG00000001882		+	2554361	2560669	3058	10	17	19	9	11	12	17	4	11	71	53	131	0.139517	0.309974	0.332271	0.203794	0.200073	0.181279	0.284282	0.0670736	0.170677	1.13225	0.889106	1.81952	0.260588	0.195049	0.174011	1.28029	75.0425	11.7147	2.6794	7.6307e-06	0.00025351	UP	98.9305	13.0383	2.9237	6.3651e-07	4.9318e-06	UP	86.3598	10.0453	3.1038	3.6704e-07
ENSGALG00000001883		+	4348911	4354952	1852	67	54	54	59	31	55	19	27	44	39	183	70	1.54347	1.6258	1.5593	2.20596	0.931011	1.37191	0.524626	0.74757	1.12728	1.02694	5.06904	1.60539	1.57619	1.50296	0.799825	2.56712	92.0827	32.2852	1.5121	0.2135	0.67504	FALSE	121.78	47.7239	1.3515	0.25742	0.44917	FALSE	106.13	46.6586	1.1856	0.28802
ENSGALG00000001889		+	8395197	8401638	1665	318	255	209	102	112	174	52	62	86	90	66	111	8.53286	8.94247	7.02953	4.44212	3.91791	5.05539	1.67241	1.99951	2.56638	2.76037	2.12942	2.96517	8.16828	4.47181	2.07944	2.61832	79.9391	72.2505	0.14589	0.73421	1	FALSE	105.403	212.21	-1.0096	0.0042724	0.014402	DOWN	91.9732	119.68	-0.3799	0.27487
ENSGALG00000001892		+	4382661	4389729	540	1121	760	726	882	1154	1443	294	354	334	667	858	611	88.5679	78.4755	71.8985	113.1	118.863	123.445	27.8414	33.6154	29.3476	60.2356	81.5096	48.0585	79.6473	118.469	30.2681	63.2679	658.762	358.343	0.87841	0.00678	0.072029	FALSE	869.584	702.984	0.30683	0.35765	0.57339	FALSE	758.256	1077.83	-0.50737	0.019338
ENSGALG00000001895		+	4684580	4691245	1110	441	361	348	350	415	403	254	210	234	462	458	446	19.7222	21.0995	19.5078	25.4043	24.1954	19.5146	13.6152	11.2876	11.6382	23.6165	24.6282	19.8568	20.1098	23.0381	12.1803	22.7005	416.902	255.093	0.70868	0.02959	0.20757	FALSE	550.04	313.617	0.81053	0.0065036	0.020915	UP	479.742	370.079	0.37443	0.13245
ENSGALG00000001901		+	1563315	1611686	2128	2450	1743	1939	1027	1277	1743	1648	1495	1628	1427	1515	1780	49.6568	46.17	49.2609	33.7836	33.7421	38.2515	40.0352	36.4182	36.6963	33.0593	36.9212	35.9163	48.3626	35.2591	37.7166	35.2989	1429.32	1742.04	-0.28545	0.33839	0.82644	FALSE	1885.74	1664.74	0.17983	0.50889	0.73347	FALSE	1645.03	1250.11	0.39605	0.092813
ENSGALG00000001905		-	4152402	4182491	5935	1480	616	680	626	803	1073	731	600	697	572	625	788	10.6391	5.78728	6.12724	7.30366	7.52539	8.35183	6.29845	5.18394	5.57227	4.69999	5.40225	5.63934	7.51788	7.72696	5.68489	5.24719	598.863	740.466	-0.30621	0.32685	0.81414	FALSE	790.087	729.301	0.1155	0.80223	0.96662	FALSE	689.286	772.556	-0.16454	0.46283
ENSGALG00000001907		-	2236566	2359786	5128	2167	1442	1545	1226	1665	1790	1391	1108	1437	1588	1654	1662	20.6646	17.9715	18.4676	18.975	20.6991	18.4825	15.8989	12.6991	15.2399	17.3092	18.9651	15.7782	19.0345	19.3855	14.6126	17.3508	1494.27	1433.74	0.059659	0.86804	1	FALSE	1971.56	1392.37	0.50179	0.070857	0.15987	FALSE	1719.64	1461.57	0.23459	0.32013
ENSGALG00000001916		+	4204850	4675881	4805	1094	1507	1162	481	284	545	102	55	73	127	61	136	9.71378	17.4878	12.9327	6.93168	3.28745	5.23969	1.08554	0.586947	0.720858	1.28894	0.651256	1.20218	13.3781	5.15294	0.79778	1.04746	96.5297	84.3172	0.19515	0.57889	0.99882	FALSE	127.209	1050.38	-3.0456	3.6618e-10	4.5581e-09	DOWN	111.016	415.375	-1.9037	0.00011768
ENSGALG00000001918		+	8525191	8536632	1186	313	142	138	557	1074	1133	857	805	1429	1813	3289	1668	11.4331	6.77891	6.31849	33.0217	51.1441	44.8115	37.5211	35.3413	58.051	75.6966	144.456	60.6564	8.17685	42.9924	43.6378	93.6031	2112.06	1113.12	0.92405	0.12927	0.51545	FALSE	2789.82	156.067	4.1599	1.0641e-05	6.6211e-05	UP	2431.98	847.807	1.5203	0.02517
ENSGALG00000001921		+	8376306	8377570	801	129	93	119	43	52	85	27	47	43	34	21	33	6.87103	6.47388	7.94495	3.71726	3.61081	4.90218	1.72373	3.00881	2.54716	2.06999	1.34494	1.74986	7.09662	4.07675	2.42656	1.7216	26.4859	42.5267	-0.68314	0.2043	0.6599	FALSE	34.9168	92.9948	-1.4132	0.0022607	0.0082023	DOWN	30.4647	54.9938	-0.85213	0.072195
ENSGALG00000001925		-	943694	984275	2665	704	704	738	317	397	452	420	322	343	235	195	435	18.281	23.8918	24.0213	13.3601	13.4396	12.7088	13.0722	10.0496	9.9055	6.97512	6.08853	11.2454	22.0647	13.1695	11.0091	8.10301	255.296	397.463	-0.63865	0.064286	0.34254	FALSE	336.612	592.848	-0.81658	0.0087826	0.02714	DOWN	293.819	364.46	-0.31083	0.30451
ENSGALG00000001938		-	1190244	1208672	1546	432	349	300	358	381	409	147	181	187	384	461	387	11.9217	12.5872	10.3774	16.0347	13.7072	12.2213	4.86234	6.00341	5.73921	12.1128	15.297	10.6322	11.6288	13.9877	5.53499	12.6807	377.717	187.436	1.0109	0.0026526	0.034876	UP	498.505	293.793	0.76281	0.012778	0.037561	UP	434.744	363.895	0.25664	0.31539
ENSGALG00000001939		+	3778341	3797526	3641	768	672	651	555	806	776	613	476	532	1197	1088	912	8.99922	10.2911	9.56175	10.555	12.3126	9.84563	8.60948	6.70371	6.93284	16.0323	15.3293	10.6389	9.61736	10.9044	7.41534	14.0002	981.791	592.984	0.72742	0.018861	0.15163	FALSE	1295.27	572.459	1.178	2.6439e-05	0.00015214	UP	1129.58	669.339	0.75497	0.0026581
ENSGALG00000001942		-	4125933	4144612	1827	779	611	621	310	447	502	101	199	183	189	176	245	18.1913	18.6473	18.1773	11.7493	13.6083	12.6931	2.82696	5.58526	4.75261	5.04481	4.94185	5.69575	18.3386	12.6835	4.38828	5.22747	183.558	175.29	0.066493	0.85258	1	FALSE	242.114	547.779	-1.1779	8.6753e-05	0.00044887	DOWN	211.239	390.632	-0.88694	0.0010037
ENSGALG00000001943		+	4406096	4412650	2562	537	328	428	274	313	413	213	244	302	479	495	446	8.94251	7.13853	8.93391	7.40557	6.79515	7.44687	4.25146	4.8836	5.59304	9.11754	9.91154	7.39399	8.33832	7.21586	4.90936	8.80769	434.561	275.211	0.65902	0.047154	0.28308	FALSE	573.394	349.458	0.71441	0.018336	0.051206	FALSE	500.079	311.236	0.68415	0.009633
ENSGALG00000001944		-	70527243	70548597	6416	228	243	237	102	132	185	62	55	58	87	65	100	1.51612	2.11182	1.97543	1.10084	1.14431	1.33202	0.494157	0.43957	0.428927	0.661266	0.519714	0.662001	1.86779	1.19239	0.454218	0.614327	75.7141	63.9721	0.24312	0.55239	0.98413	FALSE	99.8378	195.938	-0.97274	0.0077695	0.02442	DOWN	87.1103	128.885	-0.56517	0.096171
ENSGALG00000001945		-	1236247	1247239	2948	883	1051	616	330	330	454	297	188	441	319	316	444	12.779	19.8788	11.1746	7.75128	6.22616	7.11428	5.15189	3.27009	7.09792	5.27697	5.49889	6.39703	14.6108	7.03057	5.1733	5.7243	324.329	333.201	-0.038937	0.87813	1	FALSE	427.817	703.241	-0.71703	0.039985	0.099552	FALSE	373.269	348.671	0.098349	0.66839
ENSGALG00000001946		+	3731881	3744452	2024	129	718	422	14	10	13	18	16	20	8	9	26	2.71922	19.7801	11.1501	0.478966	0.274804	0.296712	0.454778	0.405358	0.468856	0.192753	0.228112	0.545615	11.2165	0.350161	0.442997	0.32216	12.486	19.6532	-0.65445	0.41781	0.893	FALSE	16.4642	370.728	-4.493	0.0029984	0.010527	DOWN	14.3764	11.898	0.27298	0.67162
ENSGALG00000001947		+	70551166	70582389	4005	1176	812	823	582	751	822	1120	560	543	558	568	856	12.5276	11.3049	10.9894	10.0625	10.4297	9.48139	14.3005	7.16993	6.43306	6.79443	7.27547	9.07809	11.6073	9.9912	9.30118	7.716	593.728	821.918	-0.46919	0.37876	0.861	FALSE	783.167	759.964	0.043389	0.85354	1	FALSE	683.363	674.123	0.019639	0.87659
ENSGALG00000001948		+	1350478	1363658	2883	4102	3039	3001	2046	2135	2868	2167	1741	2036	1550	1635	1949	64.0354	62.002	58.7223	51.8386	43.4502	48.4777	40.5468	32.6654	35.3475	27.6575	30.6897	30.2897	61.5866	47.9222	36.1866	29.5457	1553.17	2170.68	-0.48293	0.10405	0.4549	FALSE	2049.1	2751.52	-0.42524	0.1003	0.21252	FALSE	1787.56	2203.82	-0.30201	0.17969
ENSGALG00000001949		-	4260413	4268042	1230	5619	3438	4215	6118	9282	8412	25954	29420	26763	15254	14133	15375	219.936	175.871	206.799	388.66	473.641	356.513	1217.63	1384.03	1165.01	682.462	665.155	599.117	200.869	406.271	1255.56	648.912	13609.2	30025.3	-1.1416	9.2595e-05	0.0021606	DOWN	17952.7	3580.93	2.3258	8.28e-18	2.2927e-16	UP	15659.7	7467.64	1.0683	1.0255e-06
ENSGALG00000001950		-	8369496	8375064	2548	2518	1796	1820	1682	2184	2453	3225	3318	3689	2229	1952	2147	42.162	39.3026	38.1987	45.7102	47.6746	44.4734	64.7243	66.7738	68.6956	42.6611	39.3003	35.7895	39.8878	45.9528	66.7313	39.2503	1924.07	3726.71	-0.95374	0.0011147	0.01748	DOWN	2537.98	1661.53	0.61117	0.023777	0.063938	FALSE	2213.81	1972.63	0.16641	0.47458
ENSGALG00000001951		+	1214521	1235188	1253	92	146	165	76	55	127	27	15	19	81	176	96	3.13257	6.49705	7.04222	4.2	2.44144	4.68226	1.10192	0.61386	0.719486	3.1525	7.20571	3.25419	5.55728	3.77457	0.811755	4.53747	109.834	22.3759	2.2953	0.0042098	0.050213	FALSE	145.105	113.932	0.34892	0.56474	0.78727	FALSE	126.499	79.4521	0.67097	0.30458
ENSGALG00000001954		-	70584679	70593677	1512	292	267	339	158	194	225	526	237	229	203	170	246	9.31785	11.1351	13.5595	8.183	8.07057	7.77416	20.1183	9.08963	8.12688	7.40433	6.52278	7.81496	11.3375	8.00925	12.4449	7.24736	186.191	367.433	-0.9807	0.13618	0.53111	FALSE	245.553	248.025	-0.014454	0.97463	1	FALSE	214.242	180.351	0.24844	0.37616
ENSGALG00000001955		-	4413958	4417785	1434	8	10	17	5	8	9	36	41	61	35	66	66	0.238016	0.388835	0.633982	0.241439	0.310295	0.289932	1.28378	1.4661	2.01837	1.19026	2.36108	1.95487	0.420277	0.280555	1.58942	1.8354	50.6899	49.7901	0.025841	1	1	FALSE	66.9248	9.87338	2.7609	1.7577e-06	1.2629e-05	UP	58.3767	6.78576	3.1048	3.2682e-07
ENSGALG00000001956		+	3801699	3803414	1299	4710	5840	5234	2482	2181	3934	761	819	566	715	567	830	180.223	292.047	251.036	154.139	108.796	162.99	34.9017	37.665	24.0858	31.2718	26.087	31.6174	241.102	141.975	32.2175	29.6587	635.395	790.038	-0.31427	0.33964	0.82652	FALSE	837.917	4394.6	-2.3909	1.7214e-11	2.5039e-10	DOWN	731.073	2661.55	-1.8642	2.9326e-12
ENSGALG00000001959		-	1239574	1245232	1941	62	32	47	36	53	52	7	8	9	11	8	14	1.3628	0.919261	1.29494	1.28429	1.51874	1.2376	0.184421	0.211346	0.220007	0.276368	0.211436	0.306355	1.19233	1.34688	0.205258	0.26472	9.86448	8.72483	0.17712	0.87873	1	FALSE	13.0063	37.8653	-1.5417	0.02103	0.057674	FALSE	11.3496	44.0767	-1.9574	0.001398
ENSGALG00000001962		+	2817697	2846212	4629	8869	7930	8723	2655	3188	4115	1254	1249	1666	2561	3075	2848	103.103	120.482	127.109	50.094	48.3155	51.7972	17.473	17.4512	21.5392	34.0302	42.9828	32.9607	116.898	50.0689	18.8211	36.6579	2590.98	1511.87	0.77716	0.010335	0.099623	FALSE	3419.33	7016.42	-1.037	5.9779e-05	0.0003203	DOWN	2982.24	3094.4	-0.053262	0.73832
ENSGALG00000001963		+	4268216	4277329	1218	18	7	12	6	4	5	8	5	5	2	2	10	0.630507	0.320454	0.526879	0.341107	0.182661	0.189638	0.335877	0.2105	0.194779	0.0800763	0.084236	0.348719	0.492613	0.237802	0.247052	0.171011	3.97825	6.62609	-0.73602	0.64411	1	FALSE	5.24363	9.81813	-0.90488	0.49977	0.72462	FALSE	4.58109	4.8602	-0.085322	1
ENSGALG00000001964		+	8360606	8367535	1980	483	430	423	172	221	286	126	111	126	187	118	195	10.4923	12.2079	11.518	6.06421	6.25871	6.72709	3.2807	2.89808	3.04403	4.64324	3.08216	4.21712	11.4061	6.35	3.07427	3.98084	150.134	132.464	0.18065	0.59909	1	FALSE	197.926	366.242	-0.88784	0.0052514	0.017296	DOWN	172.698	210.097	-0.28281	0.33908
ENSGALG00000001965		+	1232732	1245125	3092	3931	3118	3281	2233	2634	3727	2318	2480	2443	2385	2656	3001	54.241	56.2278	56.7471	50.0076	47.3817	55.683	38.3364	41.1284	37.489	37.6158	44.066	41.224	55.7386	51.0241	38.9846	40.9686	2437.25	2643.93	-0.11743	0.69033	1	FALSE	3215.77	2818.01	0.19049	0.46864	0.69415	FALSE	2805.21	2656.55	0.07855	0.77669
ENSGALG00000001968		-	3814651	3824158	1293	124	49	41	79	122	143	30	37	25	23	18	30	4.09155	2.11306	1.69575	4.23073	5.24802	5.10905	1.18648	1.46735	0.917406	0.867462	0.71415	0.985476	2.63345	4.8626	1.19041	0.855696	21.2461	33.8263	-0.67095	0.27294	0.75043	FALSE	28.0158	55.6187	-0.98933	0.074577	0.16664	FALSE	24.4465	106.025	-2.1167	8.3338e-07
ENSGALG00000001971		+	4419205	4466719	4125	1285	974	923	563	846	968	1397	1005	1056	1118	1378	1318	13.2906	13.1659	11.9662	9.45086	11.4072	10.8406	17.3185	12.4931	12.1467	13.2172	17.1372	13.5711	12.8075	10.5662	13.9861	14.6418	1163.05	1268.51	-0.12522	0.67442	1	FALSE	1534.9	863.556	0.82978	0.002682	0.0095537	UP	1338.74	734.899	0.86526	0.00030798
ENSGALG00000001972		+	1252114	1256564	1311	1632	1143	1201	689	813	998	776	599	712	695	765	795	53.1107	48.6136	48.9911	36.3918	34.4923	35.1666	30.2689	23.429	25.769	25.8526	29.9346	25.7565	50.2385	35.3502	26.4889	27.1812	685.871	762.344	-0.1525	0.60886	1	FALSE	904.991	1076.83	-0.25081	0.32491	0.53549	FALSE	789.385	780.355	0.016597	0.97303
ENSGALG00000001973		+	3750778	3761907	2367	1479	1135	1221	524	640	734	532	435	446	376	422	467	26.6584	26.737	27.5864	15.3292	15.0389	14.3252	11.4935	9.42367	8.94039	7.7466	9.14596	8.37996	26.9939	14.8978	9.95251	8.42417	383.689	517.56	-0.43179	0.17314	0.60316	FALSE	506.261	1044.79	-1.0453	0.00015914	0.0007776	DOWN	441.616	593.883	-0.42738	0.083296
ENSGALG00000001975		+	4278272	4285239	1554	359	275	309	452	454	527	2067	2236	1823	565	606	510	9.85616	9.86725	10.6337	20.1407	16.2495	15.6661	68.0184	73.7819	55.6616	17.7304	20.0049	13.9393	10.119	17.3521	65.8207	17.2249	515.653	2246.73	-2.1234	5.376e-12	5.9366e-10	DOWN	680.45	257.165	1.4038	2.5483e-06	1.7736e-05	UP	593.414	453.609	0.38759	0.11817
ENSGALG00000001976		-	3846983	3869606	3279	885	651	712	544	580	656	575	381	404	474	468	509	11.5151	11.0702	11.6122	11.488	9.83831	9.24198	8.96734	5.95817	5.84602	7.0495	7.32183	6.59325	11.3991	10.1894	6.92384	6.98819	440.909	499.469	-0.17991	0.57949	0.99892	FALSE	581.678	611.207	-0.071439	0.7741	0.95354	FALSE	507.387	562.241	-0.1481	0.57496
ENSGALG00000001977		+	2402282	2483198	2082	3133	483	241	11253	18110	14691	20633	26445	57570	23961	30517	30610	76.732	15.4601	7.39854	447.309	578.235	389.588	605.691	778.439	1568.08	670.777	898.688	746.343	33.1969	471.711	984.07	771.936	25889.7	37286.5	-0.52628	0.26367	0.73998	FALSE	34167.4	943.643	5.1782	3.0921e-51	6.3995e-49	UP	29802.2	13862.2	1.1043	1.0047e-06
ENSGALG00000001978		-	2857547	2865980	2793	252	139	207	119	137	199	106	94	93	129	94	125	4.06788	2.93246	4.18842	3.11772	2.88308	3.47823	2.05091	1.82373	1.66957	2.3802	1.82451	2.0088	3.72958	3.15968	1.84807	2.07117	105.218	107.277	-0.027954	0.96766	1	FALSE	138.747	161.296	-0.21726	0.51996	0.74439	FALSE	121.042	140.601	-0.21609	0.48661
ENSGALG00000001981		+	1525570	1532750	1752	326	305	283	145	258	265	268	226	269	372	241	329	7.93867	9.70689	8.63832	5.73087	8.19067	6.98738	7.82236	6.6146	7.28514	10.3545	7.05664	7.976	8.76129	6.96964	7.2407	8.46239	284.927	278.289	0.034008	0.91756	1	FALSE	375.663	250.917	0.58223	0.051486	0.1227	FALSE	327.726	206.081	0.66928	0.017199
ENSGALG00000001983		-	1260011	1267471	2133	58	68	66	9	6	23	2	1	2	7	2	3	1.16012	1.77759	1.65474	0.292172	0.156457	0.498126	0.0479486	0.0240402	0.0444897	0.16004	0.048101	0.0597384	1.53082	0.315585	0.0388262	0.0892931	3.65784	1.81596	1.0103	0.63501	1	FALSE	4.81775	53.3895	-3.4701	1.0861e-06	8.0501e-06	DOWN	4.20244	11.3106	-1.4284	0.18044
ENSGALG00000001985		+	13557301	13587457	2244	297	201	212	114	146	195	104	66	116	126	84	147	5.64674	4.99445	5.05231	3.51778	3.61879	4.01434	2.37	1.50817	2.45276	2.73822	1.92031	2.78239	5.23117	3.71697	2.11031	2.48031	106.853	103.753	0.042479	0.90644	1	FALSE	140.873	191.921	-0.44612	0.20322	0.37386	FALSE	122.926	140.511	-0.19289	0.5616
ENSGALG00000001986		-	8540991	8562186	2919	3954	2434	2633	1365	1672	2393	4026	3439	3736	2584	2496	3112	73.5694	59.1876	61.4078	41.2207	40.557	48.2105	89.7857	76.9055	77.3077	54.9553	55.8413	57.6446	64.7216	43.3294	81.333	56.1471	2475.73	4094	-0.72566	0.014132	0.12412	FALSE	3265.82	2426.36	0.42865	0.11157	0.23192	FALSE	2849.07	1673.32	0.76778	0.00076326
ENSGALG00000001988		-	1006748	1038156	1473	140	89	113	162	210	154	132	200	209	175	179	205	4.31887	3.58825	4.36951	8.1111	8.44561	5.144	4.88078	7.41544	7.17041	6.17074	6.63966	6.29586	4.09221	7.23357	6.48888	6.36875	169.446	196.292	-0.21218	0.52465	0.96681	FALSE	223.548	92.5757	1.2719	0.00031651	0.0014354	UP	195.007	168.545	0.2104	0.41661
ENSGALG00000001995		-	1360123	1375264	1026	630	387	316	841	1299	1229	679	457	760	1385	1321	1238	26.1974	21.0319	16.4709	56.7591	70.4199	55.3359	33.8423	22.8401	35.1468	65.83	66.0497	51.2503	21.2334	60.8383	30.6097	61.0433	1205.83	688.101	0.80933	0.008945	0.089075	FALSE	1590.87	355.912	2.1602	6.95e-14	1.3137e-12	UP	1387.49	1052.7	0.39839	0.093497
ENSGALG00000001996		-	3762543	3766166	1095	88	45	64	31	22	51	60	50	69	37	39	47	3.42873	2.29146	3.12567	1.96035	1.11749	2.15159	2.80204	2.34145	2.98989	1.64782	1.82711	1.82308	2.94862	1.74314	2.71113	1.76601	37.1937	65.0451	-0.80638	0.083376	0.39977	FALSE	49.0694	52.821	-0.10629	0.81165	0.97296	FALSE	42.8069	32.062	0.41698	0.4388
ENSGALG00000001998		-	2867619	2872619	1470	1106	630	1032	431	465	667	616	533	519	465	429	532	33.5609	24.9844	39.2529	21.2265	18.3951	21.9151	22.4044	19.4389	17.5147	16.1283	15.6526	16.0712	32.5994	20.5122	19.786	15.9507	431.256	611.181	-0.50305	0.11158	0.47375	FALSE	568.858	750.246	-0.3993	0.14767	0.2907	FALSE	496.259	485.389	0.031954	0.91955
ENSGALG00000002000		-	1499239	1505771	930	85	87	65	72	64	95	82	180	89	75	58	237	3.89942	5.21616	3.73772	5.36089	3.82764	4.71893	4.50887	9.92473	4.54074	3.93278	3.19934	10.824	4.28443	4.63582	6.32478	5.98538	106.436	129.115	-0.27867	0.78381	1	FALSE	140.286	65.0952	1.1078	0.14854	0.29207	FALSE	122.526	72.4815	0.75741	0.26711
ENSGALG00000002001		+	1270643	1295450	2877	644	566	565	215	300	376	158	201	205	208	166	254	12.4325	14.2803	13.672	6.73648	7.55028	7.85956	3.65597	4.66373	4.40131	4.58979	3.85328	4.88163	13.4616	7.38211	4.24033	4.44157	188.565	205.245	-0.12229	0.74171	1	FALSE	248.663	486.404	-0.96796	0.0015283	0.0058036	DOWN	216.965	274.962	-0.34177	0.2158
ENSGALG00000002002		-	3869908	3872919	892	2127	1544	1651	1094	994	1300	915	1041	1062	883	691	927	101.734	96.5154	98.9826	84.9258	61.9806	67.3257	52.4558	59.8432	56.4911	48.2744	39.74	44.1406	99.0774	71.4107	56.2634	44.0517	755.278	1100.01	-0.54244	0.073163	0.37088	FALSE	996.035	1445.04	-0.53684	0.04545	0.11089	FALSE	868.955	1070.95	-0.30153	0.22639
ENSGALG00000002003		+	2497710	2573153	1981	433	360	342	290	312	367	246	166	283	242	286	275	9.37272	10.1843	9.27932	10.1882	8.80444	8.60166	6.38242	4.31868	6.81271	5.98756	7.4438	5.9261	9.61211	9.19811	5.83794	6.45249	244.886	252.046	-0.041576	0.8608	1	FALSE	323.164	309.695	0.06142	0.87552	1	FALSE	281.864	305.102	-0.11429	0.67315
ENSGALG00000002010		+	3766307	3768740	1203	745	596	572	329	395	500	353	298	313	310	295	397	30.1279	31.4998	28.9948	21.5939	20.8247	21.8938	17.1104	14.4842	14.0771	14.3295	14.3445	15.9831	30.2075	21.4374	15.2239	14.8857	301.882	352.708	-0.22449	0.5102	0.95775	FALSE	398.2	520.953	-0.38766	0.188	0.35118	FALSE	347.411	380.861	-0.13262	0.61768
ENSGALG00000002012		-	2582108	2586354	2121	567	399	334	681	1033	814	518	498	745	1669	2502	1240	11.4053	10.4893	8.42137	22.2328	27.089	17.7291	12.489	12.0398	16.6662	38.374	60.5148	24.8316	10.1053	22.3503	13.7316	41.2401	1689.35	636.974	1.4072	0.017185	0.14232	FALSE	2230.91	350.208	2.6714	0.00031401	0.0014265	UP	1944.75	799.436	1.2825	0.026813
ENSGALG00000002013		+	3770908	3776895	1501	2200	1643	1674	1049	1248	1393	1617	1238	1236	1244	1127	1311	71.4318	69.7199	68.1298	55.2799	52.8267	48.9732	62.9292	48.3119	44.6317	46.1686	43.9991	42.377	69.7605	52.3599	51.9576	44.1816	1116.66	1501.02	-0.42674	0.15877	0.5781	FALSE	1472.98	1498.63	-0.024905	0.90356	1	FALSE	1284.91	1158.53	0.14937	0.50116
ENSGALG00000002014		-	70606361	70617571	2993	2725	1936	2105	1229	1671	1780	1089	1083	1184	1340	1234	1512	38.844	36.0672	37.6116	28.4336	31.053	27.4736	18.6062	18.5546	18.77	21.8333	21.1506	21.457	37.5076	28.9867	18.6436	21.4803	1236.34	1223.49	0.015074	0.95988	1	FALSE	1630.83	1835.62	-0.17066	0.50625	0.73097	FALSE	1422.69	1462.03	-0.039356	0.86763
ENSGALG00000002015		+	2607718	2614857	873	286	69	49	364	357	1118	15	15	22	36	22	22	13.9771	4.40706	3.00164	28.8718	22.7451	59.1603	0.878647	0.881062	1.19572	2.01099	1.29278	1.07036	7.12859	36.9257	0.985142	1.45804	24.4889	18.8073	0.38084	0.59612	1	FALSE	32.2881	101.599	-1.6538	0.13361	0.26805	FALSE	28.1605	542.464	-4.2678	1.0993e-05
ENSGALG00000002016		+	1327662	1390974	2587	348	561	471	221	251	290	105	116	185	294	341	337	5.95077	12.5374	10.0955	6.13351	5.59548	5.36945	2.15207	2.38406	3.51821	5.74643	7.01131	5.73697	9.52788	5.69948	2.68478	6.1649	296.132	146.267	1.0176	0.0035682	0.044242	UP	390.776	388.569	0.0081723	0.91688	1	FALSE	340.843	239.388	0.50976	0.060179
ENSGALG00000002018		+	13457320	13507337	3582	2153	1412	1226	909	1185	1513	484	464	517	589	567	593	28.6782	24.5806	20.4696	19.6514	20.5776	21.8215	7.72726	7.42831	7.65867	8.96767	9.08116	7.86359	24.5761	20.6835	7.60475	8.63747	532.415	534.137	-0.0046583	0.97095	1	FALSE	702.392	1286.27	-0.87284	0.00097739	0.0039125	DOWN	612.659	1116.15	-0.86537	0.00017259
ENSGALG00000002021		-	3785583	3791308	2202	357	295	293	171	176	241	240	232	262	446	397	729	7.53271	8.13496	7.74932	5.85601	4.84134	5.50603	6.0697	5.8835	6.14809	10.7566	10.0722	15.3133	7.80566	5.40113	6.03376	12.0474	467.564	267.488	0.80569	0.009807	0.095671	FALSE	616.595	258.033	1.2568	1.1794e-05	7.2849e-05	UP	538.11	183.753	1.5501	6.2347e-08
ENSGALG00000002022		-	70633213	70650559	2287	1123	1062	1171	533	440	730	222	192	237	386	389	373	20.9497	25.8924	27.3822	16.1379	10.7009	14.7455	4.96391	4.30491	4.91702	8.23081	8.72567	6.92733	24.7414	13.8614	4.72862	7.96127	350.537	237.115	0.56398	0.091459	0.42305	FALSE	462.496	925.449	-1.0007	0.00034478	0.0015466	DOWN	403.381	532.772	-0.40138	0.099771
ENSGALG00000002024		+	1048379	1057055	1836	3025	1770	2016	2599	3749	3208	876	1745	1793	1044	1203	1467	96.0979	73.4872	80.277	134.004	155.265	110.347	33.3553	66.6268	63.3467	37.9093	45.952	46.3956	83.2874	133.205	54.4429	43.419	1121.55	1597.05	-0.50991	0.11797	0.49051	FALSE	1479.79	1828.96	-0.30563	0.22762	0.40878	FALSE	1290.96	3015.9	-1.2241	8.678e-08
ENSGALG00000002028		+	14648509	14655477	1172	700	214	137	1016	1469	1326	965	1202	697	961	1030	1191	25.4821	10.1812	6.25129	60.0279	69.7153	52.2659	42.1053	52.5904	28.2179	39.9868	45.0842	43.1626	13.9715	60.6697	40.9712	42.7446	963.738	1056.31	-0.13232	0.70211	1	FALSE	1271.51	267.306	2.25	5.9729e-14	1.1378e-12	UP	1109.19	1198.72	-0.11199	0.6538
ENSGALG00000002029		-	2916687	2926075	2217	1126	821	875	649	896	1190	859	807	904	968	1115	1303	21.6689	20.6487	21.1066	20.2706	22.479	24.7961	19.8137	18.6654	19.3474	21.2927	25.8003	24.9633	21.1414	22.5152	19.2755	24.0188	1024.39	937.188	0.12836	0.66737	1	FALSE	1351.64	766.369	0.8186	0.0027176	0.009665	UP	1179.11	841.226	0.48714	0.044096
ENSGALG00000002038		-	3872935	3887414	2889	2210	1258	1212	1361	1212	1432	451	608	533	448	333	523	32.6369	24.2799	22.4353	32.621	23.334	22.898	7.983	10.7916	8.75386	7.56226	5.91305	7.68913	26.4507	26.2843	9.17615	7.05482	391.477	581.119	-0.56991	0.07423	0.37359	FALSE	516.2	1248.9	-1.2747	3.5317e-06	2.3939e-05	DOWN	450.402	1276.46	-1.5029	6.766e-09
ENSGALG00000002042		+	14704144	14714295	2396	1113	804	821	462	737	669	202	384	317	288	245	417	19.8186	18.7104	18.3245	13.3519	17.1086	12.8986	4.31124	8.21814	6.27758	5.86175	5.24559	7.39218	18.9512	14.453	6.26899	6.1665	283.694	328.751	-0.21266	0.54472	0.97909	FALSE	374.117	742.343	-0.9886	0.00065839	0.0027523	DOWN	326.467	584.132	-0.83936	0.0011992
ENSGALG00000002043		-	1386700	1433391	3960	2130	1519	1775	947	1177	1455	928	871	965	1145	1152	1271	26.6652	24.8526	27.8532	19.2414	19.2093	19.7227	13.9247	13.1053	13.4353	16.3843	17.3408	15.8405	26.457	19.3911	13.4884	16.5218	1083.38	1008.23	0.10371	0.73827	1	FALSE	1429.29	1474.66	-0.045079	0.84012	0.99176	FALSE	1246.76	1113.08	0.16362	0.50386
ENSGALG00000002044		-	13449798	13454228	1567	783	613	617	442	501	725	286	300	374	328	252	402	21.3185	21.8125	21.0568	19.5317	17.7829	21.3733	9.33328	9.81706	11.3246	10.2077	8.24986	10.8963	21.396	19.5626	10.1583	9.78462	294.482	348.492	-0.24294	0.4627	0.92975	FALSE	388.314	548.134	-0.4973	0.094876	0.20339	FALSE	338.826	516.068	-0.60702	0.017102
ENSGALG00000002046		-	2706650	2717766	1761	54	58	103	26	59	57	10	6	4	67	42	17	1.37462	1.9296	3.28655	1.0742	1.958	1.5711	0.305115	0.183572	0.113242	1.9495	1.28555	0.430822	2.19693	1.53443	0.200643	1.22196	39.4966	7.42809	2.4107	0.015274	0.13107	FALSE	52.0878	60.323	-0.21176	0.7283	0.92106	FALSE	45.4052	43.4572	0.063263	0.99263
ENSGALG00000002048		+	2740219	2743202	2984	104	115	58	24	62	88	3	2	8	44	8	8	1.48696	2.14889	1.03946	0.556928	1.15565	1.36234	0.0514114	0.0343685	0.127207	0.719077	0.137533	0.113871	1.55843	1.02497	0.0709957	0.323494	18.549	4.60199	2.011	0.23684	0.70513	FALSE	24.4179	75.8966	-1.6361	0.012336	0.036438	DOWN	21.2933	51.6861	-1.2794	0.066586
ENSGALG00000002050		+	4549302	4569621	2311	2075	1506	1736	961	1215	1369	1416	1044	1331	1146	982	1090	40.4055	38.3263	42.3725	30.3716	30.8438	28.8645	33.049	24.4336	28.8241	25.5072	22.9924	21.1304	40.3681	30.0266	28.7689	23.21	978.299	1383.38	-0.49985	0.091292	0.42244	FALSE	1290.4	1446.5	-0.16475	0.51318	0.73772	FALSE	1125.59	1108.2	0.022467	0.94004
ENSGALG00000002053		-	4285696	4302064	2987	2491	1954	2363	1610	1595	2031	1214	1398	1456	1381	1276	1602	35.5798	36.4757	42.3063	37.3231	29.7002	31.4107	20.7836	23.9994	23.1284	22.5465	21.9145	22.7798	38.1206	32.8113	22.6372	22.4136	1287.34	1481.67	-0.20283	0.49485	0.94801	FALSE	1698.08	1862.62	-0.13342	0.63092	0.84632	FALSE	1481.39	1648.61	-0.1543	0.53295
ENSGALG00000002055		+	2797270	2799502	1500	1944	1343	1341	467	500	625	389	465	417	1074	773	402	69.8731	63.087	60.4164	27.2429	23.429	24.3238	16.7585	20.0878	16.6688	44.124	33.4075	14.3846	64.4588	24.9986	17.8384	30.6387	701.22	464.436	0.59439	0.27314	0.7507	FALSE	924.933	1250.76	-0.43538	0.17762	0.33566	FALSE	806.355	499.368	0.69131	0.20952
ENSGALG00000002056		+	1269478	1286149	3025	726	748	755	844	1205	1143	1028	990	1136	686	555	941	16.4059	22.0909	21.3856	30.9548	35.4992	27.9671	27.8438	26.8882	28.5494	17.7192	15.0802	21.1695	19.9608	31.4737	27.7605	17.9896	652.158	1148.99	-0.81707	0.0080958	0.082541	FALSE	859.981	616.232	0.48083	0.060195	0.1396	FALSE	750.436	1001.69	-0.41663	0.095467
ENSGALG00000002057		-	1448566	1452013	917	1116	844	924	525	645	805	492	598	749	406	306	447	51.9229	51.3201	53.8864	39.644	39.1223	40.5536	27.4368	33.4396	38.7554	21.5913	17.1186	20.7043	52.3765	39.7733	33.2106	19.8047	348.94	666.019	-0.93258	0.0027574	0.036012	DOWN	460.132	785.399	-0.77138	0.0067261	0.021529	DOWN	401.455	614.268	-0.61363	0.01384
ENSGALG00000002060		+	4320669	4338805	1869	3365	2314	2604	961	1319	1600	621	674	486	728	671	937	76.814	69.0349	74.509	35.6042	39.2527	39.547	16.991	18.4918	12.3381	18.9952	18.4174	21.2938	73.4526	38.1346	15.9403	19.5688	702.925	654.984	0.10191	0.68766	1	FALSE	927.148	2244.94	-1.2758	2.1445e-06	1.5172e-05	DOWN	808.916	1201.14	-0.57034	0.01358
ENSGALG00000002062		+	4578849	4592330	2685	2861	2379	2523	1081	1231	1651	856	945	955	994	1031	1048	45.4609	49.4043	50.2516	27.8784	25.5004	28.4057	16.303	18.0475	16.8764	18.0536	19.6983	16.5783	48.3723	27.2615	17.0756	18.1101	935.953	1005.2	-0.10297	0.7133	1	FALSE	1234.9	2123.79	-0.78225	0.0029741	0.010458	DOWN	1077.12	1232.28	-0.19416	0.36211
ENSGALG00000002064		-	8592157	8597776	1226	1069	155	223	305	332	475	685	462	313	282	372	240	37.2007	7.04946	9.72728	17.2265	15.062	17.8981	28.5718	19.3233	12.1136	11.2171	15.5657	8.31465	17.9925	16.7288	20.0029	11.6991	276.682	541.193	-0.96791	0.064325	0.34254	FALSE	365.261	360.411	0.019284	0.88596	1	FALSE	318.474	345.198	-0.11625	0.56696
ENSGALG00000002066		+	2748142	2756918	3491	4586	2905	3501	1945	2130	2887	1301	1806	2045	2503	2427	2807	56.0465	46.3992	53.6314	38.5795	33.9362	38.2032	19.0574	26.5275	27.7948	34.9649	35.6644	34.152	52.0257	36.9063	24.4599	34.9271	2345.48	1867.47	0.3288	0.28001	0.75889	FALSE	3094.15	2970.41	0.058882	0.86079	1	FALSE	2699.11	2168.56	0.31575	0.16219
ENSGALG00000002067		+	13439929	13447843	1339	289	344	266	201	165	304	124	103	152	170	135	196	9.20835	14.3249	10.6238	10.3945	6.85389	10.4881	4.73564	3.94444	5.38621	6.19141	5.17212	6.21725	11.3857	9.24548	4.68876	5.86026	150.775	137.478	0.1332	0.71802	1	FALSE	198.834	249.104	-0.32518	0.35879	0.5747	FALSE	173.479	208.066	-0.26228	0.37808
ENSGALG00000002069		-	8598951	8607001	2266	35	45	19	17	28	36	44	44	90	47	37	53	0.65898	1.1073	0.448405	0.519489	0.687277	0.733914	0.992956	0.995685	1.88453	1.01148	0.837639	0.993434	0.73823	0.646893	1.29106	0.947519	41.2577	63.7754	-0.62834	0.16141	0.58241	FALSE	54.408	27.2903	0.99543	0.056081	0.13166	FALSE	47.4693	24.7263	0.94095	0.078124
ENSGALG00000002070		-	1471116	1490604	3961	1318	1008	1033	469	540	698	517	396	384	405	388	488	16.1538	16.1462	15.8699	9.32945	8.62827	9.26305	7.59493	5.83338	5.23416	5.67378	5.71798	5.95441	16.0566	9.07359	6.22082	5.78206	387.025	476.204	-0.29915	0.36415	0.84846	FALSE	510.531	913.821	-0.83991	0.0026101	0.0093247	DOWN	445.385	531.769	-0.25575	0.30371
ENSGALG00000002080		-	3962515	4122445	5508	203	103	122	26	44	53	22	13	12	278	206	379	1.57241	1.0427	1.18452	0.326863	0.444317	0.444513	0.204252	0.121026	0.103373	2.46134	1.91862	2.92259	1.26654	0.405231	0.142884	2.43418	257.342	17.3481	3.8908	3.0661e-20	1.202e-17	UP	339.305	114.066	1.5727	1.5769e-06	1.1435e-05	UP	296.101	37.6563	2.9751	5.8663e-19
ENSGALG00000002081		+	4342091	4350741	1497	535	224	197	318	448	611	302	259	295	288	372	239	15.2474	8.34335	7.03755	14.7093	16.6452	18.8548	10.3163	8.87171	9.35019	9.38193	12.7478	6.78109	10.2094	16.7365	9.51272	9.63695	278.286	312.476	-0.16718	0.55127	0.98372	FALSE	367.368	249.679	0.55715	0.3039	0.50895	FALSE	320.31	422.279	-0.39873	0.090173
ENSGALG00000002082		-	3892415	3899521	2250	1331	277	132	1861	2113	2052	979	3233	2310	2235	3149	2774	26.1567	7.11433	3.25155	59.3572	54.1344	43.6637	23.06	76.3616	50.4861	50.2041	74.4094	54.2712	12.1742	52.3851	49.9693	59.6283	2494.09	2370.94	0.073058	0.90889	1	FALSE	3292.21	431.271	2.9324	1.9178e-10	2.4613e-09	UP	2871.28	1914.48	0.58474	0.021518
ENSGALG00000002085		-	1059696	1073878	3879	2549	1896	2079	871	1082	1404	719	628	815	710	652	781	42.9507	41.7531	43.9104	23.82	23.7683	25.6157	14.5212	12.7182	15.2726	13.6746	13.2099	13.1012	42.8714	24.4013	14.1707	13.3286	649.056	786.3	-0.27674	0.35513	0.84035	FALSE	856.162	1775.06	-1.0519	9.021e-05	0.00046499	DOWN	746.872	1040.64	-0.47854	0.036633
ENSGALG00000002086		-	4359581	4361499	618	269	72	59	205	74	147	15	16	14	10	11	11	24.2124	8.46971	6.65657	29.9476	8.68335	14.3265	1.61827	1.7309	1.40142	1.02883	1.1905	0.985683	13.1129	17.6525	1.58353	1.06834	9.74836	16.4796	-0.75745	0.35114	0.83715	FALSE	12.863	101.5	-2.9802	0.0147	0.04247	DOWN	11.2194	139.974	-3.6411	0.0010002
ENSGALG00000002087		-	70739406	70771390	4046	2268	1531	1663	833	1266	1313	689	781	941	830	897	1089	23.9156	21.0991	21.9808	14.2563	17.4037	14.9914	8.70824	9.89816	11.0353	10.004	11.3732	11.4321	22.3318	15.5505	9.88056	10.9364	851.051	874.992	-0.040024	0.88166	1	FALSE	1122.81	1477.37	-0.39591	0.13229	0.2659	FALSE	979.524	1060.95	-0.1152	0.60882
ENSGALG00000002089		-	2759695	2776336	1233	1663	1348	1386	1072	1654	1539	1452	2191	2776	1534	1379	1692	58.5885	62.0669	61.2063	61.2968	75.9671	58.708	61.314	92.7743	108.767	61.7736	58.4165	59.3443	60.6206	65.3239	87.6183	59.8448	1393.65	2317.05	-0.73342	0.011357	0.10663	FALSE	1838.28	1200.29	0.61497	0.020535	0.05652	FALSE	1603.65	1334.12	0.26547	0.23617
ENSGALG00000002090		+	1308937	1333215	2818	1238	942	1072	425	547	639	340	245	288	383	341	461	18.7432	18.6391	20.3437	10.4432	10.7964	10.4752	6.16986	4.45815	4.84922	6.62795	6.20767	6.94837	19.242	10.5716	5.15907	6.59466	357.212	319.354	0.16162	0.59368	1	FALSE	471.148	886.805	-0.91244	0.0012322	0.0047911	DOWN	411.05	501.873	-0.28801	0.25689
ENSGALG00000002091		+	1263535	1277515	1545	95	103	97	48	50	90	27	38	27	51	32	51	2.62337	3.71726	3.35753	2.15129	1.80001	2.69102	0.89366	1.2612	0.829192	1.60977	1.06252	1.40205	3.23272	2.21411	0.994685	1.35811	40.2988	33.7329	0.25658	0.60987	1	FALSE	53.1273	81.6543	-0.62008	0.18385	0.34502	FALSE	46.354	57.5664	-0.31253	0.46689
ENSGALG00000002094		-	1308497	1316735	1619	838	702	618	395	447	546	262	339	287	298	301	353	23.7401	25.9912	21.9452	18.1618	16.5088	16.7483	8.89638	11.5426	9.04226	9.64967	10.2531	9.95572	23.8922	17.1396	9.82708	9.95284	288.321	324.594	-0.17096	0.60702	1	FALSE	380.368	588.053	-0.62855	0.028783	0.075246	FALSE	331.812	434.53	-0.38909	0.13349
ENSGALG00000002095		-	2196584	2218131	1627	3313	2627	2959	1747	2220	2705	1429	1717	2411	2311	2108	2508	86.8757	90.0299	97.26	74.3519	75.8926	76.8037	44.914	54.1143	70.312	69.2682	66.4658	65.4731	91.3885	75.6828	56.4468	67.069	2098.73	2006.57	0.064782	0.87021	1	FALSE	2768.39	2431.73	0.18706	0.47127	0.69672	FALSE	2414.98	2074.26	0.21941	0.34006
ENSGALG00000002099		-	1394466	1434613	2017	709	536	460	773	930	805	343	329	438	420	564	515	16.9938	16.7903	13.8202	30.0709	29.0601	20.8919	9.85397	9.47775	11.6755	11.5067	16.2545	12.2888	15.8681	26.6743	10.3357	13.35	457.73	402.801	0.18443	0.5999	1	FALSE	604.156	461.557	0.38841	0.20198	0.37196	FALSE	526.926	799.554	-0.6016	0.01464
ENSGALG00000002103		+	1281969	1283975	740	370	452	866	862	892	2348	5090	7943	5962	2681	990	1489	21.3321	34.0581	62.584	80.6608	67.0451	146.578	351.741	550.405	382.279	176.68	68.6307	85.4646	39.3247	98.0947	428.142	110.258	1567.09	6947.19	-2.1483	7.4965e-08	4.2386e-06	DOWN	2064.66	476.925	2.1141	0.0060888	0.01975	UP	1801.09	1221.72	0.55996	0.4189
ENSGALG00000002106		-	1330224	1344472	2561	710	545	519	409	432	634	299	232	270	408	496	428	13.2278	13.2701	12.1202	12.3673	10.4926	12.7896	6.67687	5.19495	5.59433	8.68852	11.1112	7.93837	12.8727	11.8832	5.82205	9.24604	407.907	292.723	0.47871	0.14503	0.55057	FALSE	538.349	481.855	0.15994	0.63936	0.85189	FALSE	469.503	457.942	0.035971	0.97095
ENSGALG00000002107		+	1315852	1323220	963	2443	1978	2177	854	1108	1326	245	373	337	485	483	555	108.233	114.529	120.895	61.4071	63.9952	63.6092	13.01	19.8615	16.6044	24.5605	25.7298	24.4788	114.552	63.0038	16.492	24.923	461.708	347.793	0.40875	0.20061	0.65373	FALSE	609.105	1804.03	-1.5665	1.0684e-08	1.0922e-07	DOWN	531.338	1022.17	-0.94393	6.4524e-05
ENSGALG00000002110		+	70771454	70785848	1752	198	143	147	152	211	201	197	120	135	183	144	168	4.82165	4.5511	4.48704	6.00754	6.69857	5.29986	5.75002	3.51218	3.65611	5.09376	4.21642	4.07285	4.61993	6.00199	4.3061	4.46101	150.315	166.006	-0.14324	0.70595	1	FALSE	198.244	132.33	0.58313	0.095688	0.20474	FALSE	172.929	177.231	-0.035452	0.9239
ENSGALG00000002111		+	13343754	13417996	3930	99	65	58	76	65	59	471	405	172	318	264	229	2.12891	1.82678	1.56338	2.65252	1.82224	1.37377	12.1399	10.4675	4.11346	7.8164	6.82618	4.90249	1.83969	1.94951	8.90696	6.51502	248.895	390.37	-0.6493	0.23492	0.70385	FALSE	328.32	59.6455	2.4606	1.9989e-11	2.8835e-10	UP	286.326	64.9902	2.1394	6.9158e-10
ENSGALG00000002112		+	4028838	4033940	2995	306	216	227	441	487	665	261	359	387	1061	787	719	4.35902	4.02134	4.05327	10.196	9.04411	10.2572	4.45637	6.14649	6.13104	17.2759	13.4801	10.1966	4.14455	9.83242	5.57796	13.6509	786.997	365.536	1.1063	0.00064941	0.011306	UP	1037.95	202.948	2.3546	3.4085e-09	3.7413e-08	UP	905.22	495.678	0.86887	0.0033224
ENSGALG00000002113		+	3848537	3877852	1893	39	73	35	32	24	43	13	6	8	200	159	290	0.956268	2.33931	1.07571	1.27347	0.767178	1.14162	0.38206	0.17682	0.218153	5.60534	4.68774	7.079	1.4571	1.06076	0.259011	5.79069	193.402	9.92568	4.2843	4.9032e-20	1.8306e-17	UP	255.019	41.3742	2.6238	6.2233e-13	1.0666e-11	UP	222.55	31.0043	2.8436	1.1093e-15
ENSGALG00000002117		+	2776146	2834658	3351	1643	1359	1141	960	1281	1430	725	636	809	931	788	1026	20.9184	22.6131	18.2091	19.8374	21.2622	19.7135	11.0637	9.73222	11.455	13.5487	12.0633	13.0046	20.5802	20.271	10.7503	12.8722	829.241	789.573	0.070719	0.81807	1	FALSE	1093.69	1126.93	-0.043195	0.8765	1	FALSE	954.141	1144.59	-0.26256	0.25816
ENSGALG00000002118		+	3783482	3790486	1278	36	39	35	60	26	24	19	46	49	55	32	88	1.20181	1.70156	1.46458	3.25093	1.13156	0.867527	0.760256	1.84568	1.81922	2.09871	1.2845	2.92466	1.45599	1.75	1.47505	2.10262	51.4864	41.1233	0.32423	0.48041	0.94036	FALSE	67.8581	30.4163	1.1577	0.013631	0.039757	UP	59.2367	37.4123	0.66298	0.19344
ENSGALG00000002119		-	14717931	14809857	3057	1399	1034	1053	970	1289	1245	685	682	795	742	687	908	20.3503	19.6573	19.1996	22.9006	24.4441	19.6092	11.9431	11.9234	12.861	12.3371	12.016	13.1491	19.7357	22.318	12.2425	12.5007	704.845	786.872	-0.15882	0.60597	1	FALSE	929.713	946.345	-0.025581	0.93014	1	FALSE	811.112	1102.97	-0.44342	0.066457
ENSGALG00000002121		-	2848494	2859631	1818	721	219	368	386	463	391	106	171	63	313	358	495	16.9202	6.71683	10.8251	14.7021	14.1651	9.9354	2.9816	4.82316	1.64425	8.39599	10.1019	11.5647	11.4874	12.9342	3.14967	10.0209	350.182	126.107	1.4735	9.8741e-06	0.00031598	UP	461.994	341.613	0.43551	0.26984	0.46534	FALSE	403.093	395.968	0.025729	0.79387
ENSGALG00000002123		+	4040738	4050162	1211	139	149	172	56	52	70	35	31	32	36	30	42	4.95433	6.94075	7.68442	3.23952	2.41626	2.70151	1.49524	1.328	1.26846	1.46666	1.28571	1.49032	6.5265	2.78576	1.3639	1.41423	32.5331	35.8443	-0.13984	0.82715	1	FALSE	42.9058	127.802	-1.5747	0.00023153	0.0010874	DOWN	37.4336	56.0715	-0.58293	0.22866
ENSGALG00000002124		+	1325922	1408363	3289	1076	820	731	826	899	1027	480	351	498	439	420	487	13.9577	13.9016	11.8859	17.3901	15.203	14.4248	7.46302	5.47233	7.18432	6.50912	6.55089	6.2891	13.2484	15.6726	6.70656	6.4497	408.05	483.675	-0.24529	0.42547	0.90117	FALSE	538.289	712.122	-0.40374	0.14121	0.27991	FALSE	469.565	867.546	-0.88562	0.00028855
ENSGALG00000002125		-	70791617	70807645	1479	2570	390	279	5469	9490	7966	5865	5979	6164	2753	3201	3780	74.136	14.7032	10.0882	256.051	356.888	248.814	202.786	207.295	197.749	90.7736	111.028	108.554	32.9758	287.251	202.61	103.452	2943.33	6572.52	-1.159	8.6557e-05	0.0020339	DOWN	3883.59	796.106	2.2864	6.1155e-09	6.4655e-08	UP	3387.93	7169.98	-1.0816	6.0781e-05
ENSGALG00000002127		+	4050244	4051268	645	174	95	105	83	123	142	91	131	120	100	52	54	11.5094	8.21255	8.70576	8.91057	10.6067	10.1702	7.21471	10.4146	8.82758	7.56069	4.13579	3.55596	9.47591	9.89583	8.81895	5.08415	63.0718	124.595	-0.98218	0.011873	0.10956	FALSE	83.1396	99.9238	-0.26529	0.44787	0.67294	FALSE	72.5117	107.612	-0.56956	0.10207
ENSGALG00000002129		-	1344474	1361990	4692	1373	955	1212	542	642	820	252	316	405	454	490	515	12.4847	11.3491	13.8141	7.99886	7.61046	8.07344	2.7465	3.45349	4.0956	4.71867	5.35739	4.662	12.5493	7.89425	3.43186	4.91269	443.627	352.005	0.33375	0.31915	0.80521	FALSE	585.338	963.222	-0.7186	0.0084317	0.026228	DOWN	510.569	623.703	-0.28875	0.21934
ENSGALG00000002131		-	1469835	1473949	1768	460	360	520	218	345	463	441	548	487	499	381	543	11.1004	11.3536	15.7289	8.5381	10.8535	12.0977	12.7554	15.8938	13.0697	13.7638	11.055	13.0449	12.7276	10.4964	13.9063	12.6212	428.791	539.179	-0.33049	0.30263	0.78688	FALSE	565.443	368.301	0.6185	0.027675	0.072824	FALSE	493.326	312.964	0.65654	0.013598
ENSGALG00000002134		-	14817493	14824360	5214	1158	156	848	159	227	248	106	149	475	106	148	156	9.4755	1.66828	8.69765	2.11161	2.42152	2.19727	1.03961	1.46536	4.32258	0.991417	1.45615	1.2708	6.61381	2.24347	2.27585	1.23945	124.402	257.081	-1.0472	0.21916	0.6834	FALSE	164.189	565.146	-1.7833	0.044282	0.10841	FALSE	143.221	197.178	-0.46126	0.12071
ENSGALG00000002137		+	1422017	1426476	864	1080	664	654	651	907	1035	622	762	826	727	684	879	53.3303	42.8518	40.48	52.174	58.3885	55.3387	36.8141	45.2242	45.3614	41.0338	40.6123	43.2114	45.554	55.3004	42.4665	41.6192	691.373	803.389	-0.21663	0.47329	0.93683	FALSE	911.973	643.324	0.50344	0.076683	0.17059	FALSE	795.615	805.28	-0.01742	0.93164
ENSGALG00000002138		-	1447839	1450278	1831	1154	1056	958	684	882	1300	473	513	809	1323	1518	783	26.8894	32.1581	27.9804	25.8675	26.7926	32.7988	13.2102	14.3667	20.9643	35.2365	42.5303	18.1634	29.0093	28.4863	16.1804	31.9767	1130.04	647.064	0.8044	0.1019	0.44885	FALSE	1491.68	868.199	0.78084	0.099935	0.21195	FALSE	1300.4	878.688	0.56553	0.23754
ENSGALG00000002141		+	1491087	1528028	4764	1010	911	811	761	867	953	575	463	633	832	809	791	9.07177	10.694	9.1307	11.0937	10.1522	9.26834	6.1903	4.99823	6.3231	8.54183	8.73716	7.07304	9.63215	10.1714	5.83721	8.11734	742.235	607.719	0.28847	0.37016	0.8534	FALSE	979.244	747.796	0.38902	0.16612	0.31837	FALSE	854.092	813.349	0.070518	0.76571
ENSGALG00000002142		-	70866492	70947773	2806	61	46	64	42	54	40	27	38	31	98	52	53	0.927484	0.914081	1.21975	1.03645	1.07038	0.658529	0.492055	0.694425	0.524196	1.70318	0.950672	0.802253	1.02044	0.921788	0.570225	1.15203	62.1792	35.0848	0.82558	0.088415	0.41351	FALSE	81.9656	46.8575	0.80674	0.093896	0.20161	FALSE	71.487	43.5748	0.71418	0.12126
ENSGALG00000002143		-	1431681	1447736	3051	844	684	655	483	729	732	551	430	501	537	630	588	12.6346	13.3821	12.2906	11.7352	14.2271	11.865	9.88653	7.73665	8.3409	9.18863	11.3399	8.76306	12.7691	12.6091	8.65469	9.76388	535.885	541.524	-0.0151	0.94249	1	FALSE	707.188	594.892	0.24947	0.40487	0.62553	FALSE	616.792	605.957	0.025568	0.97089
ENSGALG00000002145		-	1371788	1431564	5097	1352	961	933	893	1062	1227	728	537	619	756	833	849	12.2467	11.3767	10.5935	13.1286	12.5412	12.0345	7.90401	5.84632	6.23576	7.82748	9.07276	7.65614	11.4056	12.5681	6.66203	8.18546	742.118	689.255	0.10661	0.73218	1	FALSE	979.22	878.12	0.15721	0.61353	0.8323	FALSE	854.115	996.79	-0.22286	0.33001
ENSGALG00000002147		-	3930830	3935439	2091	2060	1510	1571	997	1177	1404	1385	1540	1402	1398	1188	1879	42.0318	40.2659	40.179	33.0163	31.3081	31.0181	33.8714	37.7656	31.8137	32.6043	29.1459	38.1677	40.8255	31.7808	34.4835	33.306	1337.67	1582.15	-0.24216	0.44965	0.91942	FALSE	1764.1	1395.71	0.33793	0.1855	0.34747	FALSE	1539.3	1118.97	0.46011	0.035938
ENSGALG00000002151		+	4430043	4432953	1641	264	198	202	124	179	196	122	118	101	145	88	117	6.86372	6.72777	6.58294	5.23239	6.06706	5.5176	3.80179	3.68725	2.92034	4.30904	2.75099	3.02831	6.72481	5.60568	3.46979	3.36278	106.058	125.12	-0.23846	0.54555	0.97931	FALSE	139.823	180.418	-0.36775	0.28204	0.48179	FALSE	121.976	155.071	-0.34634	0.27069
ENSGALG00000002155		-	1549905	1715952	1658	968	805	908	600	947	1088	204	222	368	353	544	503	24.9089	27.0723	29.2872	25.0584	31.7687	30.3143	6.29192	6.8659	10.5313	10.3827	16.8318	12.8857	27.0895	29.0471	7.89638	13.3667	426.923	285.804	0.57895	0.086144	0.40727	FALSE	563.577	734.58	-0.38231	0.16296	0.31407	FALSE	491.545	812.238	-0.72458	0.0018029
ENSGALG00000002158		-	1452610	1472361	4557	1220	944	949	709	855	1153	1198	914	921	1499	1626	2256	11.4598	11.5888	11.1737	10.809	10.4701	11.7269	13.488	10.3188	9.62127	16.0944	18.3649	21.0967	11.4074	11.002	11.1427	18.5187	1616.72	1112.65	0.53908	0.060639	0.33029	FALSE	2132.81	847.064	1.3322	6.5237e-07	5.045e-06	UP	1860.88	841.54	1.1449	6.6504e-07
ENSGALG00000002160		+	1254940	1257208	1077	1232	934	897	851	772	1373	1320	1014	1228	27800	22180	45667	48.8044	48.3555	44.5403	54.7143	39.869	58.8922	62.6752	48.2782	54.1007	1258.78	1056.48	1800.98	47.2334	51.1585	55.018	1372.08	28348.3	1300.62	4.446	1.7488e-19	6.1394e-17	UP	37377.9	831.54	5.4903	4.4598e-25	2.1871e-23	UP	32623	926.514	5.1379	1.0842e-22
ENSGALG00000002162		+	70963355	71000137	3382	1181	1000	969	615	652	761	344	488	632	647	574	673	15.9704	17.6732	16.4248	13.4978	11.4943	11.1426	5.57566	7.9314	9.50468	10.0006	9.33314	9.06022	16.6895	12.0449	7.67058	9.46466	574.34	528.572	0.11981	0.74275	1	FALSE	757.582	860.797	-0.18427	0.50226	0.72701	FALSE	660.859	639.475	0.047455	0.81084
ENSGALG00000002164		+	1446914	1454273	1946	448	338	377	230	266	306	214	263	227	222	179	278	9.82199	9.68475	10.3604	8.18412	7.60279	7.26409	5.62352	6.93014	5.53481	5.56329	4.71873	6.06771	9.9557	7.68367	6.02949	5.44991	203.721	257.392	-0.33737	0.339	0.82652	FALSE	268.651	316.827	-0.23796	0.46856	0.69407	FALSE	234.41	251.741	-0.10291	0.77275
ENSGALG00000002165		+	8647604	8854766	4887	89	71	65	60	36	83	18	23	20	30	26	38	0.776984	0.810085	0.711292	0.850151	0.409727	0.784582	0.188351	0.241332	0.194181	0.299364	0.272927	0.330266	0.76612	0.681486	0.207955	0.300853	28.2507	22.2867	0.3421	0.56813	0.99515	FALSE	37.2589	61.1943	-0.71581	0.15626	0.30384	FALSE	32.5086	55.8911	-0.7818	0.10709
ENSGALG00000002167		-	1248940	1255264	2874	143	114	118	43	101	113	12	20	20	99	96	193	2.5076	2.61262	2.59368	1.22381	2.30894	2.14555	0.252218	0.421519	0.390039	1.98433	2.02416	3.36929	2.5713	1.89277	0.354592	2.45926	114.793	18.8668	2.6051	9.0435e-08	5.005e-06	UP	151.386	102.288	0.56561	0.096854	0.20675	FALSE	132.132	77.8168	0.76383	0.052219
ENSGALG00000002169		-	2215876	2226714	4211	1788	1927	1893	1102	1263	1727	2289	2563	2449	3948	3696	2873	18.1153	25.5159	24.0404	18.121	16.6821	18.9457	27.797	31.2099	27.5946	45.7207	45.0258	28.9783	22.5572	17.9163	28.8672	39.9083	3237.82	2666.11	0.28029	0.37253	0.85519	FALSE	4271.96	1553.14	1.4597	9.6665e-06	6.0734e-05	UP	3725.27	1270.18	1.5523	1.7745e-06
ENSGALG00000002172		+	2246417	2260224	723	254	148	211	177	194	230	135	120	106	221	188	167	14.9886	11.414	15.6071	16.952	14.9244	14.6958	9.54845	8.51084	6.95645	14.9065	13.3394	9.81073	14.0032	15.5241	8.33858	12.6855	176.596	132.527	0.41416	0.25366	0.72686	FALSE	232.955	165.653	0.49189	0.1638	0.3151	FALSE	203.163	188.909	0.10495	0.75084
ENSGALG00000002175		+	1456284	1483196	4884	251	200	191	140	214	267	24	54	39	41	61	44	2.19262	2.28333	2.09139	1.9849	2.43709	2.52545	0.251289	0.566953	0.378886	0.409383	0.640722	0.382649	2.18911	2.31581	0.399043	0.477584	44.9823	42.6626	0.076384	0.93082	1	FALSE	59.3886	174.77	-1.5572	3.4174e-05	0.00019204	DOWN	51.7861	190.716	-1.8808	2.4417e-08
ENSGALG00000002179		+	4661984	4675773	3600	1895	1484	1084	914	1068	1266	894	541	1070	860	904	1039	22.458	22.9851	16.1029	17.5805	16.5007	16.2455	12.6991	7.70591	14.1027	11.6498	12.8819	12.2585	20.5153	16.7756	11.5026	12.2634	849.317	906.585	-0.094138	0.72274	1	FALSE	1120.53	1206.37	-0.1065	0.65987	0.86684	FALSE	977.474	1016.84	-0.056958	0.81329
ENSGALG00000002180		-	1523742	1535728	1320	339	282	332	185	225	274	141	133	138	160	185	173	10.957	11.9121	13.4506	9.70476	9.48075	9.58913	5.46239	5.16663	4.9605	5.91109	7.18974	5.56667	12.1066	9.59155	5.1965	6.2225	158.173	150.525	0.071502	0.8654	1	FALSE	208.731	261.4	-0.32461	0.29783	0.50128	FALSE	182.051	213.223	-0.22803	0.40614
ENSGALG00000002182		-	1592876	1687096	2946	160	53	44	128	203	206	33	42	39	42	41	31	3.59089	1.55456	1.23779	4.66246	5.93947	5.00596	0.887706	1.13291	0.973425	1.07743	1.10641	0.692632	2.12775	5.20263	0.998014	0.958824	35.1234	41.5849	-0.24363	0.61453	1	FALSE	46.3449	66.0618	-0.51141	0.3461	0.56076	FALSE	40.4132	166.815	-2.0454	1.3467e-08
ENSGALG00000002183		-	71195874	71300629	906	39	57	24	13	14	20	15	17	13	22	9	15	1.83654	3.50801	1.41664	0.993578	0.859476	1.01978	0.846643	0.962166	0.680824	1.18417	0.5096	0.703212	2.25373	0.95761	0.829878	0.798996	13.8992	16.5178	-0.24903	0.77666	1	FALSE	18.3143	33.3106	-0.86301	0.20023	0.36945	FALSE	15.9781	14.6017	0.12996	0.89773
ENSGALG00000002186		-	4437625	4446379	2793	3519	667	349	2104	3350	3843	2325	3920	3026	3229	3825	4193	53.7542	13.3159	6.68238	52.1629	66.7126	63.5627	42.5686	71.9688	51.4065	56.3791	70.2548	63.7642	24.5842	60.8127	55.3146	63.466	3411.17	3385.41	0.010933	0.97114	1	FALSE	4501.19	1120.5	2.0062	3.755e-06	2.5326e-05	UP	3926.43	2864.71	0.45483	0.048924
ENSGALG00000002187		-	71546997	71602452	2546	1511	1270	1275	740	954	1045	2681	2099	2425	1189	1234	1478	27.2929	29.9805	28.8674	21.694	22.4648	20.438	58.0436	45.5682	48.7138	24.5484	26.801	26.5777	28.7136	21.5323	50.7752	25.9757	1180.1	2633.13	-1.1579	0.00010919	0.0025008	DOWN	1556.87	1108.84	0.4896	0.064904	0.14858	FALSE	1358.17	856.813	0.66461	0.0038426
ENSGALG00000002189		-	1235256	1247373	3251	3915	2585	2996	2271	3497	3414	1057	1145	1563	1563	1708	1892	51.3782	44.3361	49.2835	48.3712	59.8291	48.512	16.6263	18.06	22.8119	23.4457	26.9517	24.7188	48.3326	52.2374	19.1661	25.0387	1566.29	1362.7	0.20089	0.52945	0.97031	FALSE	2066.59	2569.63	-0.31431	0.21172	0.38637	FALSE	1802.7	2863.95	-0.66785	0.0025198
ENSGALG00000002192		-	2036933	2110380	4667	218	220	186	81	87	133	115	49	68	1502	1147	1875	2.27459	2.99999	2.43261	1.37169	1.18341	1.50258	1.4382	0.614481	0.789063	17.9132	14.39	19.4763	2.56907	1.35256	0.947246	17.2599	1355.35	85.3343	3.9894	6.4248e-31	8.8892e-28	UP	1787.18	171.679	3.3799	2.0714e-30	1.4749e-28	UP	1559.45	93.0813	4.0664	6.8643e-51
ENSGALG00000002193		-	2275486	2377211	1890	189	93	166	437	478	472	156	124	211	133	224	161	5.17226	3.32622	5.69428	19.4099	17.0536	13.9862	5.117	4.07854	6.42179	4.16032	7.37084	4.38635	4.73092	16.8165	5.20578	5.30584	159.549	177.54	-0.15415	0.59108	1	FALSE	210.679	120.738	0.80317	0.077334	0.17185	FALSE	183.709	441.232	-1.2641	2.8056e-06
ENSGALG00000002194		+	4676171	4680973	1682	1069	735	969	600	762	897	747	839	962	731	470	700	32.5308	29.2317	36.9618	29.634	30.2302	29.5561	27.2464	30.6862	32.5572	25.4267	17.1975	21.2067	32.9081	29.8068	30.1633	21.277	573.073	926.059	-0.69239	0.023109	0.17482	FALSE	755.541	754.826	0.0013658	0.98045	1	FALSE	659.179	703.949	-0.0948	0.70668
ENSGALG00000002198		+	1404554	1419045	4070	503	481	513	1721	2531	2474	3047	1832	4329	4767	5739	3069	5.27276	6.58969	6.74062	29.2802	34.5885	28.0807	38.2838	23.0813	50.4677	57.1179	72.3364	32.0277	6.20102	30.6498	37.2776	53.8273	4228.24	3315.98	0.35062	0.51617	0.96165	FALSE	5581.69	412.741	3.7574	1.1086e-07	9.6656e-07	UP	4866.05	2103.17	1.2102	0.013813
ENSGALG00000002199		-	2863974	2878026	1899	215	196	201	93	84	144	13	28	34	35	56	46	4.83034	5.755	5.66041	3.39113	2.4603	3.503	0.350071	0.756071	0.849521	0.898803	1.51279	1.02886	5.41525	3.11815	0.651887	1.14682	41.9779	26.9902	0.63719	0.26466	0.74127	FALSE	55.4217	168.15	-1.6012	3.2996e-05	0.00018636	DOWN	48.3329	99.5678	-1.0427	0.0066417
ENSGALG00000002201		-	13315606	13335789	5292	3548	1654	2963	926	579	486	246	471	233	949	724	906	29.2169	17.8007	30.584	12.3761	6.21583	4.33337	2.42806	4.66162	2.13384	8.93252	7.1687	7.42742	25.8672	7.64177	3.07451	7.84288	781.249	349.894	1.1589	0.00017115	0.003653	UP	1030.28	2193.77	-1.0904	0.00084983	0.0034608	DOWN	898.773	663.822	0.43716	0.19074
ENSGALG00000002203		-	3197465	3262685	624	148	137	165	41	76	107	85	40	26	99	30	92	10.2339	12.3808	14.3013	4.60135	6.85113	8.01127	7.04484	3.32433	1.99944	7.82477	2.49431	6.33324	12.3053	6.48792	4.12287	5.55077	65.6215	56.2964	0.22113	0.68901	1	FALSE	86.4336	124.21	-0.52312	0.22193	0.40021	FALSE	75.4385	67.5572	0.15919	0.77995
ENSGALG00000002204		-	10123467	10126290	2208	123	151	125	42	21	31	45	22	41	12	25	7	2.37668	3.81322	3.02753	1.31716	0.528998	0.648583	1.0422	0.51092	0.881059	0.265035	0.580839	0.134655	3.07248	0.831579	0.811393	0.326843	13.9729	39.319	-1.4926	0.0093479	0.092315	FALSE	18.4663	110.872	-2.5859	5.7811e-08	5.2544e-07	DOWN	16.0913	30.7609	-0.93482	0.18989
ENSGALG00000002205		-	1561976	1646241	3219	1030	785	847	550	583	793	478	380	374	325	418	460	14.4791	14.422	14.9246	12.5485	10.6842	12.0703	8.0539	6.42028	5.847	5.22211	7.06534	6.43757	14.6086	11.7677	6.77373	6.24167	364.56	451.911	-0.30988	0.3397	0.82652	FALSE	481.097	724.994	-0.59164	0.034673	0.088151	FALSE	419.671	601.021	-0.51816	0.035324
ENSGALG00000002207		+	2118622	2130456	1427	63	29	44	4	22	33	107	37	26	66	138	92	3.05437	1.83751	2.67391	0.314749	1.39051	1.73234	6.21782	2.156	1.40188	3.65749	8.04473	4.44046	2.52193	1.14587	3.25857	5.38089	91.3899	63.5691	0.52371	0.46585	0.93238	FALSE	120.714	36.3098	1.7332	0.0080417	0.025172	UP	105.254	17.0745	2.624	0.00065826
ENSGALG00000002219		+	4696619	4703800	2339	626	378	406	493	552	563	449	534	626	923	873	714	11.4185	9.01106	9.28266	14.595	13.1263	11.1194	9.81642	11.7069	12.6988	19.2439	19.1469	12.9656	9.90407	12.9469	11.4074	17.1188	771.315	583.947	0.40148	0.21989	0.68433	FALSE	1017.66	378.732	1.426	1.6759e-06	1.2099e-05	UP	887.462	509.736	0.79993	0.0013906
ENSGALG00000002222		+	2877635	2910779	2717	1956	1345	1526	497	616	870	371	396	461	489	556	549	30.7145	27.6024	30.036	12.6664	12.6103	14.7922	6.98267	7.47369	8.05066	8.77689	10.4978	8.58234	29.451	13.3563	7.50234	9.28569	485.721	446.474	0.12155	0.73047	1	FALSE	640.942	1308.55	-1.0297	0.00013048	0.00065031	DOWN	559.041	611.217	-0.12873	0.52081
ENSGALG00000002225		+	4452957	4476638	3462	637	416	479	262	224	262	375	260	254	365	493	475	10.897	9.30061	10.2711	7.27431	4.99557	4.85297	7.68904	5.34572	4.83234	7.13703	10.1406	8.08947	10.1562	5.70762	5.9557	8.45572	406.115	326.872	0.31316	0.3195	0.80528	FALSE	536.013	414.219	0.37188	0.22542	0.40536	FALSE	467.518	239.221	0.96668	0.00016943
ENSGALG00000002227		-	71667851	71706761	6297	639	614	379	420	408	387	844	409	626	513	604	538	4.32944	5.43687	3.21871	4.61852	3.6038	2.83909	6.85403	3.33057	4.71694	3.97288	4.9206	3.62887	4.32834	3.68714	4.96718	4.17412	506.283	687.763	-0.44197	0.24255	0.7132	FALSE	668.144	445.038	0.58623	0.045839	0.11165	FALSE	582.715	390.458	0.57762	0.01611
ENSGALG00000002229		+	2822078	2888100	4130	2562	1523	1747	1102	1463	1747	1427	1394	1529	1649	1693	2212	38.0592	29.5685	32.5301	26.5695	28.3331	28.1003	25.4084	24.889	25.2606	28	30.2404	32.7133	33.3859	27.6676	25.186	30.3179	1674.08	1586.18	0.077808	0.77823	1	FALSE	2208.43	1567.87	0.49421	0.066353	0.1513	FALSE	1926.72	1338.88	0.52512	0.020307
ENSGALG00000002232		-	3032375	3042010	3042	2319	1223	1283	1452	1489	2387	4354	2454	2097	1708	1566	2099	32.5241	22.4172	22.5551	33.0517	27.2251	36.249	73.1925	41.3661	32.7084	27.381	26.4087	29.3073	25.8321	32.1753	49.089	27.699	1619.72	3294.72	-1.0244	0.056799	0.31831	FALSE	2136.42	1284.5	0.73399	0.0073068	0.023124	UP	1863.9	1646.9	0.17857	0.44598
ENSGALG00000002234		+	4707608	4717561	3204	106	155	89	39	52	82	34	42	48	176	142	181	1.41149	2.69745	1.48551	0.842867	0.902703	1.18229	0.542655	0.672181	0.710835	2.67881	2.27358	2.39944	1.86482	0.975953	0.64189	2.45061	150.955	45.0087	1.7458	1.6129e-05	0.00048575	UP	199.087	97.549	1.0292	0.0027537	0.0097806	UP	173.679	52.687	1.7209	1.3544e-06
ENSGALG00000002237		-	1432057	1456454	2056	1935	1140	1384	744	901	1199	1063	1146	1442	1319	1263	1326	40.1534	30.9169	35.999	25.0574	24.3745	26.9401	26.4391	28.5819	33.2784	31.2855	31.5134	27.3932	35.6898	25.4573	29.4331	30.0641	1189.51	1324.47	-0.15505	0.56721	0.99469	FALSE	1569.25	1200.04	0.38699	0.17545	0.33275	FALSE	1368.78	881.455	0.63493	0.007548
ENSGALG00000002239		+	14843470	14858122	2520	1044	790	876	413	471	485	185	195	241	258	270	293	17.6752	17.48	18.59	11.3484	10.3957	8.89086	3.75412	3.96792	4.53771	4.99276	5.4964	4.93844	17.9151	10.2117	4.08658	5.14253	249.371	225.466	0.14538	0.69098	1	FALSE	329.011	738.279	-1.166	4.6361e-05	0.00025375	DOWN	286.992	433.208	-0.59405	0.02556
ENSGALG00000002244		-	1457328	1459199	777	9	20	16	34	8	12	1	3	6	6	7	5	0.494181	1.43524	1.10122	3.03002	0.572668	0.713449	0.0658137	0.197984	0.366396	0.376575	0.46216	0.27332	1.01021	1.43871	0.210064	0.370685	5.55277	3.53847	0.65008	0.71386	1	FALSE	7.32883	12.8296	-0.80782	0.4559	0.68144	FALSE	6.39057	18.6471	-1.5449	0.27336
ENSGALG00000002246		+	2339757	2479306	2361	80	123	100	88	131	104	127	93	137	285	239	299	1.46424	2.94223	2.29422	2.61413	3.12581	2.06107	2.78611	2.04583	2.78868	5.96244	5.25982	5.44819	2.23356	2.60034	2.54021	5.55682	249.055	129.792	0.94026	0.007033	0.074314	FALSE	328.483	85.0922	1.9487	4.0199e-09	4.3595e-08	UP	286.559	102.207	1.4873	5.1456e-07
ENSGALG00000002247		+	1466697	1470782	2108	951	729	705	297	390	527	315	287	440	335	489	446	19.2475	19.2829	17.8853	9.75602	10.2903	11.549	7.64147	6.98137	9.9038	7.74989	11.9002	8.98643	18.8052	10.5318	8.17555	9.5455	387.628	376.983	0.040175	0.96027	1	FALSE	511.678	648.005	-0.34077	0.20291	0.37349	FALSE	446.272	374.047	0.25471	0.38214
ENSGALG00000002249		-	4198877	4221506	6506	2532	2038	1949	1052	1187	1641	940	870	958	982	907	1111	23.8784	25.1186	23.0391	16.102	14.5936	16.7567	10.6253	9.86111	10.0476	10.5855	10.2849	10.4307	24.0121	15.8174	10.178	10.4337	907.726	1010.07	-0.15413	0.61256	1	FALSE	1197.36	1775.75	-0.56856	0.032602	0.083758	FALSE	1044.54	1204.63	-0.20572	0.35504
ENSGALG00000002250		+	71760525	71835348	4173	169	144	122	73	57	111	141	89	69	71	68	126	1.72784	1.9241	1.56347	1.21133	0.759732	1.22879	1.72786	1.09363	0.78455	0.82972	0.835941	1.28246	1.73847	1.06662	1.20201	0.982708	78.7083	110.65	-0.49142	0.33341	0.82151	FALSE	103.802	118.551	-0.19167	0.67879	0.88248	FALSE	90.5923	74.7907	0.27653	0.43323
ENSGALG00000002253		+	1780053	1810653	2649	234	191	216	109	178	94	43	104	181	94	58	99	4.8676	5.19257	5.63203	3.68	4.82712	2.11721	1.07211	2.60014	4.18729	2.23503	1.4507	2.05018	5.23073	3.54145	2.61985	1.91197	75.292	116.724	-0.63253	0.28401	0.76398	FALSE	99.2558	175.46	-0.82192	0.025936	0.068961	FALSE	86.6066	122.565	-0.50099	0.28756
ENSGALG00000002260		-	1870818	1875257	1262	408	198	264	335	475	539	1020	1008	2717	1364	2083	1016	13.7932	8.74823	11.1872	18.3811	20.9348	19.7302	41.3312	40.9572	102.153	52.708	84.673	34.1946	11.2429	19.682	61.4804	57.1919	1394.1	1687.06	-0.27518	0.5659	0.99421	FALSE	1841.07	232.064	2.988	0.00015675	0.0007667	UP	1604.9	418.675	1.9386	0.0036805
ENSGALG00000002262		+	2801277	2812360	1407	1488	878	1023	727	1001	1089	1207	996	1140	1000	1070	1043	45.1204	34.7948	38.8829	35.7789	39.5707	35.755	43.8683	36.299	38.4442	34.6599	39.0126	31.4857	39.5994	37.0349	39.5371	35.0527	949.506	1220.95	-0.36276	0.21603	0.67857	FALSE	1252.85	911.092	0.45955	0.11256	0.2337	FALSE	1092.74	878.183	0.31536	0.19441
ENSGALG00000002263		-	2544469	2562883	2585	131	98	87	113	104	90	134	245	201	177	100	241	3.16121	3.09071	2.63156	4.42571	3.27179	2.3516	3.87579	7.1058	5.39428	4.88216	2.90157	5.78972	2.96116	3.3497	5.45862	4.52449	153.36	211.282	-0.46224	0.23404	0.70302	FALSE	202.13	85.5584	1.2403	0.00092	0.0037132	UP	176.424	99.5564	0.82546	0.019156
ENSGALG00000002266		+	2853372	2902314	3241	18	11	4	4	7	6	7	4	3	10	4	13	0.236951	0.189247	0.0660021	0.085461	0.12013	0.0855214	0.110448	0.0632864	0.04392	0.150467	0.0633135	0.170368	0.164066	0.0970376	0.0725513	0.12805	7.9481	5.19202	0.61432	0.57363	0.9969	FALSE	10.4715	8.67301	0.27186	0.81761	0.97591	FALSE	9.14113	5.3079	0.78423	0.48249
ENSGALG00000002267		-	14864772	14882612	2365	257	254	216	195	211	290	145	120	192	219	227	243	6.0445	7.80748	6.36786	7.44362	6.46962	7.38522	4.0876	3.39214	5.02208	5.88746	6.41954	5.68974	6.73994	7.09949	4.16727	5.99891	209.412	165.413	0.34027	0.3504	0.83714	FALSE	276.289	199.812	0.46753	0.13997	0.27794	FALSE	241	216.749	0.153	0.61626
ENSGALG00000002272		-	2571851	2582310	3356	2077	2898	2579	808	913	1188	260	422	483	309	336	447	26.4046	48.1494	41.0966	16.6716	15.1315	16.353	3.96176	6.44792	6.82881	4.49012	5.13609	5.65729	38.5502	16.052	5.74617	5.0945	328.693	421.303	-0.35812	0.25319	0.72618	FALSE	433.631	2114.98	-2.2861	1.2375e-07	1.0736e-06	DOWN	378.328	906.872	-1.2613	2.7816e-07
ENSGALG00000002273		+	14888013	14893170	677	352	295	337	178	262	320	226	255	309	222	179	214	28.1233	30.8031	33.7494	23.0816	27.2894	27.6829	21.6423	24.4866	27.456	20.2737	17.196	17.0214	30.8919	26.018	24.5283	18.1637	186.528	286.68	-0.62005	0.059844	0.32772	FALSE	246.009	269.811	-0.13324	0.68264	0.88593	FALSE	214.6	234.229	-0.12627	0.60871
ENSGALG00000002276		-	13277094	13282237	852	244	164	161	131	95	173	66	62	93	75	75	124	12.2184	10.7329	10.1056	10.6468	6.2018	9.38014	3.96133	3.73148	5.17921	4.29282	4.51582	6.18166	11.019	8.74291	4.29067	4.99677	81.7566	79.9628	0.032008	0.93515	1	FALSE	107.834	153.459	-0.50904	0.1712	0.32617	FALSE	94.101	125.106	-0.41087	0.2644
ENSGALG00000002277		+	2573431	2586955	4088	812	340	319	1029	1488	1555	3522	2839	5753	1824	3192	3586	8.47441	4.63748	4.17308	17.4298	20.2454	17.572	44.0571	35.611	66.7734	21.7588	40.056	37.2583	5.76166	18.4157	48.8138	33.0243	2598.35	4357.52	-0.74591	0.043849	0.27021	FALSE	3429.96	384.841	3.1559	1.7891e-09	2.0465e-08	UP	2992.2	1269.12	1.2374	0.00088581
ENSGALG00000002278		-	4723736	4760008	2478	369	351	336	263	270	345	259	160	219	271	232	268	6.35316	7.89805	7.25128	7.34922	6.06033	6.43162	5.34485	3.31091	4.19337	5.33322	4.80288	4.59364	7.1675	6.61373	4.28304	4.90991	234.022	233.122	0.0055569	0.99235	1	FALSE	308.674	290.363	0.088226	0.76243	0.94724	FALSE	269.26	275.739	-0.034306	0.91594
ENSGALG00000002282		-	57945699	57947168	1470	497	462	372	218	252	407	53	42	60	156	255	145	14.4246	17.5242	13.5333	10.269	9.53492	12.7903	1.84372	1.46508	1.93666	5.17522	8.89894	4.18961	15.1607	10.8647	1.74849	6.08792	172.779	56.3203	1.6172	0.0047653	0.055431	FALSE	228.176	364.153	-0.6744	0.023666	0.063696	FALSE	198.927	268.906	-0.43486	0.14422
ENSGALG00000002283		+	1880034	1920505	1786	385	220	385	638	976	1068	1604	1071	1461	1310	953	1380	10.396	7.7639	13.0311	27.9609	34.3579	31.226	51.914	34.7585	43.8746	40.433	30.9422	37.0975	10.397	31.1816	43.5157	36.1576	1097.69	1509.27	-0.45938	0.12882	0.51466	FALSE	1447.42	268.946	2.4281	2.8599e-17	7.5835e-16	UP	1262.82	830.783	0.60411	0.0095282
ENSGALG00000002284		+	4113729	4118936	2123	2344	1723	1715	1009	1312	1465	2034	2574	2357	1436	1145	1704	47.1055	45.2532	43.2007	32.91	34.373	31.8779	48.9935	62.171	52.678	32.9857	27.6675	34.0912	45.1865	33.0537	54.6142	31.5815	1288.16	2541.78	-0.98053	0.0010902	0.017179	DOWN	1698.73	1568.24	0.11531	0.64663	0.8575	FALSE	1482.15	1182.24	0.32616	0.13882
ENSGALG00000002285		+	13267440	13274776	1839	845	543	600	428	402	642	791	545	551	494	503	567	19.6038	16.4639	17.448	16.1157	12.1585	16.1271	21.9954	15.1965	14.2164	13.0999	14.0314	13.0956	17.8386	14.8004	17.1361	13.4089	474.418	693.34	-0.5474	0.081063	0.39208	FALSE	625.896	536.395	0.22263	0.46561	0.6915	FALSE	545.978	457.751	0.25428	0.32281
ENSGALG00000002287		-	2514510	2526281	2337	158	44	13	89	70	68	22	23	4	3	1	2	2.88445	1.0498	0.297483	2.63705	1.66599	1.34417	0.481395	0.504659	0.0812122	0.0626014	0.0219511	0.0363492	1.41058	1.8824	0.355755	0.0403005	1.80723	18.4064	-3.3484	0.0082364	0.083468	FALSE	2.3807	53.7658	-4.4972	0.01958	0.054228	FALSE	2.07718	73.8807	-5.1525	2.203e-11
ENSGALG00000002288		-	4477147	4492384	3374	839	763	741	520	693	758	476	419	711	552	484	636	11.9159	14.1625	13.1915	11.9864	12.8312	11.6566	8.10297	7.15226	11.2303	8.96108	8.26534	8.9925	13.09	12.1581	8.8285	8.73964	504.706	579.722	-0.19992	0.49321	0.94678	FALSE	665.683	642.864	0.050324	0.82389	0.98001	FALSE	580.754	615.41	-0.083619	0.74563
ENSGALG00000002294		+	72560203	72672912	3135	937	536	451	428	464	569	413	274	254	421	293	434	13.4329	10.0426	8.10439	9.95859	8.67199	8.83247	7.09667	4.72114	4.04968	6.89875	5.05068	6.19412	10.5266	9.15435	5.28916	6.04785	345.787	346.65	-0.0035995	0.95597	1	FALSE	455.93	511.817	-0.16682	0.51827	0.74263	FALSE	397.786	458.506	-0.20495	0.45387
ENSGALG00000002298		+	4146476	4152419	2085	645	1128	1396	287	124	1149	56	29	37	73	97	84	13.1983	30.166	35.806	9.53153	3.30788	25.4575	1.37347	0.713216	0.842007	1.70741	2.38661	1.71118	26.3901	12.7657	0.976231	1.93507	77.7337	44.8013	0.795	0.074914	0.37602	FALSE	102.603	900.612	-3.1338	3.7031e-05	0.00020653	DOWN	89.4823	447.085	-2.3209	0.077435
ENSGALG00000002301		-	1472262	1526040	8742	5520	4088	4336	2471	2868	3668	2507	2212	2244	2643	2860	3528	26.9397	26.0744	26.525	19.5726	18.2475	19.383	14.665	12.9749	12.1796	14.7437	16.783	17.1412	26.513	19.0677	13.2731	16.2227	2727.44	2548.02	0.098169	0.71548	1	FALSE	3598.35	3789.72	-0.074755	0.77294	0.95354	FALSE	3139.19	2806.52	0.16161	0.46246
ENSGALG00000002304		-	4155704	4160470	2766	1553	1279	1486	848	992	1266	992	1185	984	832	937	1341	23.9543	25.783	28.7305	21.2291	19.9477	21.1439	18.3399	21.9682	16.8796	14.6687	17.3781	20.5921	26.1559	20.7735	19.0626	17.5463	932.729	1157.23	-0.31114	0.32883	0.81622	FALSE	1230.5	1183.35	0.056367	0.77168	0.95297	FALSE	1073.65	967.478	0.15023	0.48801
ENSGALG00000002305		+	2596628	2608874	2718	516	171	165	392	346	533	426	243	313	288	499	539	8.14758	3.52878	3.26569	10.0459	7.12237	9.11265	8.06235	4.61158	5.49641	5.19791	9.47393	8.47279	4.98069	8.7603	6.05678	7.71488	401.286	359.893	0.15706	0.65102	1	FALSE	529.732	219.864	1.2686	0.0096733	0.029519	UP	462.104	397.937	0.21568	0.46317
ENSGALG00000002308		-	72731136	72825323	1416	455	451	778	178	244	561	242	147	133	138	139	372	16.1904	20.9735	34.7006	10.2799	11.3189	21.6146	10.3213	6.28677	5.26323	5.61282	5.94718	13.1779	23.9548	14.4044	7.29043	8.24597	189.407	192.672	-0.024659	0.94093	1	FALSE	249.747	470.471	-0.91364	0.13558	0.27115	FALSE	218.053	291.022	-0.41645	0.4422
ENSGALG00000002311		+	4772712	4775575	1179	582	466	529	345	345	396	179	348	224	266	148	325	21.0607	22.0387	23.9949	20.2625	16.2757	15.5162	7.76384	15.1354	9.01476	11.0024	6.43966	11.7083	22.3648	17.3514	10.638	9.71679	219.724	274.991	-0.3237	0.47651	0.93836	FALSE	289.601	431.25	-0.57446	0.070442	0.15911	FALSE	252.746	344.123	-0.44524	0.13874
ENSGALG00000002312		-	4725845	4734892	3090	212	356	285	90	296	261	122	179	161	579	385	1009	3.15481	6.92367	5.31611	2.17371	5.74246	4.20548	2.17605	3.20151	2.66452	9.84855	6.88887	14.9481	5.13153	4.04055	2.68069	10.5618	580.272	168.349	1.7853	0.0003552	0.0067704	UP	764.891	240.445	1.6695	0.00070681	0.0029342	UP	667.713	196.091	1.7677	0.00096581
ENSGALG00000002313		-	1526057	1533303	5230	836	815	838	364	323	477	97	174	89	170	120	281	11.2091	14.2814	14.0838	7.92115	5.64594	6.92502	1.55887	2.804	1.32712	2.60537	1.93462	3.75085	13.1915	6.8307	1.89666	2.76361	168.601	132.586	0.34668	0.36999	0.8534	FALSE	222.265	686.385	-1.6267	1.0478e-07	9.1686e-07	DOWN	194.008	365.407	-0.91339	0.0014654
ENSGALG00000002315		-	2645266	2656684	1176	1491	1041	1156	755	940	1229	716	714	647	707	695	859	58.6831	53.5471	57.0303	48.2286	48.2317	52.3751	33.777	33.7752	28.3201	31.8062	32.8905	33.6579	56.4201	49.6118	31.9574	32.7849	683.433	760.727	-0.15458	0.63297	1	FALSE	901.565	1000.09	-0.14963	0.5727	0.79428	FALSE	786.512	905.825	-0.20376	0.36612
ENSGALG00000002316		-	13262749	13267079	1645	532	329	372	158	193	206	116	171	170	183	179	207	13.7978	11.1518	12.0936	6.65087	6.52567	5.78501	3.60603	5.3304	4.90346	5.42508	5.58216	5.34475	12.3477	6.32052	4.6133	5.45067	172.48	166.09	0.054459	0.89817	1	FALSE	227.537	332.133	-0.54566	0.070008	0.15831	FALSE	198.487	175.105	0.18083	0.52898
ENSGALG00000002318		-	72837940	72873809	5669	289	488	550	117	260	381	248	112	98	106	42	135	2.17498	4.79985	5.1884	1.42911	2.55094	3.10471	2.23708	1.01307	0.820237	0.911844	0.380065	1.01146	4.05441	2.36159	1.3568	0.767791	83.3642	169.966	-1.0277	0.18311	0.6223	FALSE	109.83	376.075	-1.7757	0.0037345	0.012776	DOWN	95.8752	226.103	-1.2377	0.011605
ENSGALG00000002321		-	1533568	1544697	2573	4469	3004	3653	4903	7443	7284	16454	14831	18895	11767	11295	12593	74.1029	65.099	75.9253	131.95	160.895	130.777	327.016	295.57	348.439	223.022	225.197	207.88	71.7091	141.207	323.675	218.699	10826.1	18249.5	-0.75334	0.0087979	0.087983	FALSE	14281.9	3017.83	2.2426	8.0955e-17	2.0467e-15	UP	12458.1	6126.72	1.0239	3.184e-06
ENSGALG00000002326		+	8885737	8943793	3570	768	942	856	518	623	971	447	365	384	901	856	717	9.1782	14.7129	12.8228	10.0473	9.7063	12.5647	6.4029	5.24269	5.10367	12.3077	12.3004	8.53049	12.2379	10.7728	5.58309	11.0462	759.58	437.809	0.7949	0.011241	0.10597	FALSE	1002.17	714.229	0.48867	0.074647	0.16673	FALSE	873.973	647.663	0.43235	0.10371
ENSGALG00000002329		+	4765354	4766571	543	10	1	3	22	32	13	27	26	47	147	114	233	0.785714	0.102687	0.29546	2.8055	3.27781	1.10598	2.54274	2.45529	4.10694	13.202	10.7701	18.2255	0.39462	2.39643	3.03499	14.0659	146.526	35.978	2.026	9.9734e-07	4.3202e-05	UP	193.193	3.50442	5.7847	7.8548e-24	3.502e-22	UP	168.614	21.9418	2.942	4.302e-12
ENSGALG00000002335		+	1967650	2179125	6144	100	98	79	61	98	86	24	11	86	29	56	11	0.701369	0.898302	0.694522	0.694383	0.89607	0.653105	0.201758	0.0927266	0.670812	0.232489	0.472265	0.0768065	0.764731	0.747853	0.321765	0.26052	30.7035	42.3705	-0.46466	0.59209	1	FALSE	40.5782	76.0126	-0.90553	0.050184	0.12027	FALSE	35.354	76.7402	-1.1181	0.012978
ENSGALG00000002336		-	2583973	2627349	9399	1782	1349	1481	861	1186	1319	985	742	918	1107	1134	1228	8.2006	8.11334	8.5429	6.43078	7.11528	6.57235	5.43309	4.10399	4.69825	5.82294	6.27483	5.62594	8.28561	6.70614	4.74511	5.9079	1053.96	965.582	0.12635	0.68122	1	FALSE	1390.52	1256.14	0.14663	0.60409	0.82484	FALSE	1212.93	1047.8	0.21113	0.38181
ENSGALG00000002341		-	72903093	72932147	1820	1629	1668	1576	508	480	888	387	190	271	436	346	441	44.8677	60.0425	54.4104	22.7091	17.2355	26.4828	12.7761	6.28972	8.30114	13.7264	11.4588	12.0923	53.1069	22.1425	9.12231	12.4259	370.046	310.865	0.25142	0.41832	0.89311	FALSE	488.023	1344.86	-1.4624	1.7556e-07	1.4913e-06	DOWN	425.739	576.902	-0.43836	0.06491
ENSGALG00000002345		+	72932224	72934699	1259	752	601	530	327	425	463	426	454	531	342	392	547	25.4833	26.6172	22.5127	17.9849	18.7757	16.9886	17.303	18.491	20.0119	13.2471	15.9726	18.4538	24.8711	17.9164	18.602	15.8912	384.553	512.957	-0.41566	0.19185	0.63762	FALSE	507.338	511.737	-0.012456	0.99633	1	FALSE	442.66	380.027	0.2201	0.3575
ENSGALG00000002346		+	4239190	4252718	5255	833	665	688	228	320	451	35	57	64	70	92	107	7.67423	8.00684	7.94494	3.40916	3.84334	4.49888	0.386483	0.631145	0.65573	0.737131	1.01913	0.981368	7.87534	3.91713	0.557786	0.912542	81.3066	56.4417	0.52661	0.22887	0.69569	FALSE	107.296	596.309	-2.4745	6.0938e-15	1.2797e-13	DOWN	93.6018	305.735	-1.7077	8.1055e-09
ENSGALG00000002350		-	14899419	14963460	13173	476	410	365	244	358	215	103	252	98	199	159	246	1.54165	1.73546	1.48178	1.2826	1.51158	0.753974	0.399843	0.980946	0.352989	0.736698	0.619195	0.793183	1.5863	1.18272	0.577926	0.716359	181.27	167.264	0.11601	0.77468	1	FALSE	239.042	341.527	-0.51473	0.10572	0.22196	FALSE	208.573	262.704	-0.33289	0.39352
ENSGALG00000002353		+	4262609	4263094	486	413	492	422	88	60	137	57	85	84	73	60	74	36.2559	56.4473	46.4358	12.5381	6.86671	13.0223	5.99758	8.96834	8.20093	7.32501	6.3333	6.46723	46.3797	10.809	7.72228	6.70851	62.6918	82.137	-0.38976	0.35048	0.83714	FALSE	82.6837	368.418	-2.1557	2.1448e-10	2.7324e-09	DOWN	72.1296	88.2198	-0.29051	0.42917
ENSGALG00000002354		-	2631283	2634329	1308	775	504	621	315	455	603	214	224	276	304	270	317	25.2789	21.4851	25.3899	16.6759	19.3481	21.2967	8.36649	8.78152	10.012	11.3341	10.5894	10.2938	24.0513	19.1069	9.05334	10.7391	270.171	259.281	0.059355	0.88165	1	FALSE	356.368	514.556	-0.52996	0.06376	0.14629	FALSE	310.87	421.28	-0.43847	0.073362
ENSGALG00000002356		+	1571363	1573654	2292	119	155	104	109	198	128	83	100	97	135	99	156	2.21512	3.77078	2.42659	3.29305	4.8049	2.57987	1.85183	2.23725	2.00806	2.87237	2.21583	2.8909	2.80416	3.55928	2.03238	2.6597	117.088	102.103	0.19757	0.58912	1	FALSE	154.389	104.976	0.55651	0.10204	0.2154	FALSE	134.71	137.735	-0.032038	1
ENSGALG00000002358		+	72942623	72952484	1395	246	402	340	284	224	238	551	260	519	222	171	218	7.52359	16.0682	13.0341	14.0971	8.93116	7.88144	20.1983	9.55715	17.6528	7.76069	6.28836	6.63751	12.2086	10.3032	15.8027	6.89552	184.931	483.65	-1.387	0.0019127	0.026908	DOWN	243.882	278.391	-0.19093	0.65194	0.8609	FALSE	212.756	241.404	-0.18225	0.64836
ENSGALG00000002363		+	2764275	2785877	3068	6731	4408	4756	4933	6953	8016	9365	12027	14010	6886	5801	7002	93.6028	80.1126	82.9017	111.338	126.052	120.699	156.095	201.016	216.672	109.454	96.998	96.9371	85.539	119.363	191.261	101.13	5966.64	12836.3	-1.1052	0.00013993	0.0030875	DOWN	7869.67	4290.81	0.87505	0.00089456	0.0036195	UP	6865.04	6172.45	0.15343	0.51099
ENSGALG00000002364		+	8336017	8357973	6681	1658	1501	1363	849	1010	1295	878	693	879	1168	1420	1166	10.6356	12.5837	10.9594	8.83909	8.44634	8.99467	6.75064	5.34288	6.27079	8.56401	10.9526	7.4462	11.3929	8.76003	6.12143	8.9876	1151.84	893.104	0.36704	0.24424	0.71523	FALSE	1520.23	1238.55	0.29564	0.29993	0.50392	FALSE	1325.76	981.098	0.43435	0.075916
ENSGALG00000002371		+	8966840	8999279	5052	652	169	137	681	941	982	1803	1389	1327	1459	1306	2029	5.61735	1.90292	1.47951	9.52255	10.5692	9.1608	18.6188	14.383	12.7148	14.368	13.5294	17.403	2.99992	9.75086	15.2389	15.1001	1436.4	1659.61	-0.20839	0.53524	0.97306	FALSE	1894.43	242.586	2.9652	2.0401e-23	8.945e-22	UP	1653.01	813.796	1.0224	6.7924e-06
ENSGALG00000002372		+	2191777	2193041	642	601	439	511	159	205	294	208	150	187	159	165	167	39.9396	38.128	42.566	17.1494	17.7604	21.1551	16.5678	11.9808	13.8206	12.0777	13.1845	11.0485	40.2112	18.6883	14.1231	12.1036	149.571	199.068	-0.41243	0.23215	0.69979	FALSE	197.344	422.217	-1.0973	0.00031266	0.0014214	DOWN	172.129	202.123	-0.23174	0.37487
ENSGALG00000002374		-	10731068	10904722	2890	240	232	299	151	167	279	38	48	46	239	211	297	3.59026	4.53579	5.60659	3.66619	3.25687	4.51916	0.681352	0.86302	0.765294	4.08667	3.79532	4.42313	4.57755	3.81407	0.769889	4.10171	224.815	48.1176	2.2241	6.415e-09	4.4509e-07	UP	296.513	213.633	0.47296	0.10971	0.22868	FALSE	258.7	183.107	0.49859	0.090419
ENSGALG00000002375		+	8295293	8329319	9401	6552	3784	4622	2136	2987	3235	1383	1435	1930	2014	2880	2337	29.7347	22.4435	26.2926	15.7331	17.6724	15.8965	7.5229	7.82721	9.74099	10.4474	15.7157	10.5586	26.1569	16.434	8.3637	12.2406	2217.92	1720.34	0.36652	0.24873	0.72066	FALSE	2927.87	4021.54	-0.4579	0.055682	0.13088	FALSE	2553.33	2603.97	-0.028333	0.82132
ENSGALG00000002379		+	4824162	4826904	1084	1962	1597	1599	874	1308	1325	1036	1482	1329	1242	1055	1553	82.9607	88.2527	84.7489	59.9801	72.1025	60.6635	52.5056	75.3158	62.4962	60.0277	53.6385	65.3737	85.3208	64.2487	63.4392	59.68	1157.01	1402.38	-0.27747	0.36717	0.85166	FALSE	1525.9	1407.46	0.11656	0.62445	0.841	FALSE	1331.36	1093.07	0.28452	0.20025
ENSGALG00000002386		-	9080884	9083678	1653	24	41	22	21	12	31	8	3	14	18	10	29	0.619445	1.38301	0.711749	0.879698	0.403778	0.866346	0.247488	0.0930631	0.40186	0.531032	0.310343	0.745158	0.904735	0.716607	0.247471	0.528844	16.746	8.91554	0.90942	0.26541	0.74151	FALSE	22.0696	24.4127	-0.14557	0.9547	1	FALSE	19.2663	19.8771	-0.045029	1
ENSGALG00000002388		+	4827524	4841555	2004	3265	2283	2417	5317	7783	6750	11004	9513	12001	7483	6708	8260	69.5104	63.5218	64.4994	183.72	216.015	155.6	280.795	243.416	284.145	182.096	171.716	175.067	65.8439	185.111	269.452	176.293	6793.73	11837.4	-0.80108	0.0058321	0.064596	FALSE	8961.14	2157.4	2.0544	1.8611e-14	3.7287e-13	UP	7817.41	6254.41	0.32182	0.12321
ENSGALG00000002389		-	4776921	4798548	5262	776	1237	1357	206	110	208	201	203	237	214	148	282	7.05766	14.7034	15.47	3.04081	1.30425	2.04833	2.19113	2.21901	2.39719	2.22469	1.6185	2.55333	12.4104	2.13113	2.26911	2.13217	191.948	233.234	-0.28107	0.43783	0.90941	FALSE	253.061	952.441	-1.9121	0.00051645	0.0022162	DOWN	220.841	167.611	0.3979	0.19583
ENSGALG00000002390		+	3233197	3234388	713	88	34	38	14	35	12	22	12	27	14	13	21	5.26572	2.65891	2.85017	1.35964	2.73031	0.777489	1.57787	0.86302	1.79678	0.957546	0.935339	1.25099	3.5916	1.62248	1.41255	1.04796	14.3506	22.0417	-0.61912	0.3784	0.8606	FALSE	18.9269	41.8557	-1.145	0.05451	0.12854	FALSE	16.5157	19.5777	-0.24537	0.81303
ENSGALG00000002394		-	9116332	9126132	1949	503	372	359	225	318	312	466	260	266	234	231	240	12.7663	12.3393	11.421	9.26834	10.5219	8.57412	14.1761	7.93113	7.50817	6.78843	7.04952	6.0641	12.1755	9.45478	9.87178	6.63402	214.622	365.679	-0.76878	0.079058	0.38684	FALSE	283.151	334.559	-0.24069	0.40023	0.62032	FALSE	246.976	267.9	-0.11732	0.66364
ENSGALG00000002395		+	4311822	4343224	1757	9	7	10	4	12	10	7	5	95	5	15	6	0.2382	0.242129	0.331751	0.171823	0.414047	0.286575	0.22206	0.15905	2.79627	0.151261	0.477355	0.158092	0.270693	0.290815	1.05913	0.262236	8.18086	36.6631	-2.164	0.3131	0.79805	FALSE	10.8143	7.14163	0.59862	0.6382	0.85124	FALSE	9.42518	7.93321	0.24862	0.91917
ENSGALG00000002397		-	4836675	4867667	2255	279	172	151	249	365	361	319	353	264	331	410	467	7.78504	6.27242	5.28137	11.2766	13.2776	10.9069	10.6689	11.8385	8.1925	10.557	13.756	12.9728	6.44628	11.8204	10.2333	12.4286	365.641	343.855	0.088627	0.75571	1	FALSE	482.492	161.055	1.583	4.6053e-07	3.6498e-06	UP	420.9	304.707	0.46606	0.072466
ENSGALG00000002399		+	73017241	73028247	1646	708	608	616	330	380	500	322	275	341	312	319	337	18.3513	20.5962	20.0137	13.8826	12.8407	14.0328	10.0038	8.56707	9.8298	9.24371	9.94205	8.69607	19.6538	13.5853	9.46687	9.29394	294.402	341.68	-0.21486	0.49205	0.94629	FALSE	388.418	528.928	-0.44546	0.12109	0.24781	FALSE	338.803	376.48	-0.15213	0.52963
ENSGALG00000002403		-	2638997	2708090	3336	551	354	336	280	401	450	747	732	1047	1092	1565	1374	7.67985	6.44843	5.8702	6.33405	7.28643	6.79128	12.4794	12.2624	16.2294	17.3973	26.2281	19.0654	6.66616	6.80392	13.6571	20.8969	1232.43	914.533	0.43039	0.17453	0.60596	FALSE	1626.84	333.501	2.2863	6.2687e-10	7.5715e-09	UP	1418.83	351.071	2.0149	5.1658e-09
ENSGALG00000002407		+	1604963	1708650	15255	88	52	50	45	48	43	100	44	83	117	153	178	0.266123	0.205519	0.189532	0.220869	0.189239	0.140801	0.36247	0.159925	0.279147	0.404429	0.556341	0.535892	0.220391	0.183636	0.267181	0.498887	135.414	82.7948	0.70977	0.062966	0.33836	FALSE	178.697	50.817	1.8141	3.2915e-06	2.2416e-05	UP	155.891	43.5941	1.8383	3.0148e-07
ENSGALG00000002408		-	4318199	4325915	6230	798	480	478	248	333	438	148	194	271	263	212	293	5.46486	4.29603	4.10314	2.75645	2.97297	3.2478	1.21482	1.59677	2.06396	2.05868	1.74567	1.99757	4.62135	2.99241	1.62518	1.93398	231.563	221.1	0.066704	0.87488	1	FALSE	305.383	470.6	-0.62388	0.031493	0.081345	FALSE	266.43	314.135	-0.23763	0.35746
ENSGALG00000002412		+	9126131	9136737	3896	950	566	681	502	607	672	375	481	505	431	385	547	12.0988	9.42076	10.8712	10.3764	10.0781	9.26674	5.72432	7.36257	7.15264	6.27413	5.89564	6.93531	10.7969	9.90707	6.74651	6.36836	409.985	494.852	-0.27143	0.3935	0.87323	FALSE	540.74	591.52	-0.12949	0.63925	0.8518	FALSE	471.789	558.914	-0.24448	0.35645
ENSGALG00000002414		-	4348172	4370634	1693	356	248	227	304	408	386	160	173	195	283	259	309	8.97134	8.16787	7.17044	12.4338	13.4041	10.5325	4.83282	5.23984	5.46509	8.15175	7.84798	7.75219	8.10322	12.1235	5.17925	7.91731	257.796	192.095	0.42441	0.21287	0.67398	FALSE	340.055	224.208	0.60093	0.057904	0.13527	FALSE	296.645	345.866	-0.22148	0.42772
ENSGALG00000002415		-	4803627	4833093	1905	1031	737	796	478	523	671	437	465	560	485	437	568	23.0902	21.5718	22.3458	17.3748	15.2701	16.2716	11.7307	12.5166	13.948	12.4156	11.768	12.6642	22.3359	16.3055	12.7318	12.2826	449.839	531.098	-0.23957	0.43761	0.90941	FALSE	593.339	695.742	-0.2297	0.41015	0.63117	FALSE	517.637	522.807	-0.014339	0.97582
ENSGALG00000002417		-	22255213	22258170	1272	570	549	685	288	378	447	205	238	246	314	326	382	19.1184	24.0658	28.7992	15.6781	16.5287	16.2339	8.24146	9.59443	9.17631	12.0383	13.1476	12.7556	23.9945	16.1469	9.00406	12.6471	309.452	250.971	0.30219	0.36043	0.84497	FALSE	408.258	499.388	-0.29068	0.34503	0.55975	FALSE	356.144	346.047	0.041493	0.89684
ENSGALG00000002419		-	6946048	7102756	4656	160	103	107	58	89	98	65	39	53	47	60	69	1.46613	1.2335	1.22899	0.862585	1.06319	0.972335	0.7139	0.429518	0.540111	0.492273	0.661079	0.629447	1.30954	0.966037	0.561176	0.594267	53.2364	57.4083	-0.10885	0.83269	1	FALSE	70.2514	99.6778	-0.50475	0.20836	0.38132	FALSE	61.2844	75.8481	-0.30759	0.43178
ENSGALG00000002421		-	4394070	4405386	1376	672	252	362	777	409	660	581	656	1014	657	525	838	26.3031	12.8911	17.7607	49.3607	20.8704	27.9718	27.2576	30.8608	44.1399	29.3941	24.7086	32.6543	18.9849	32.7343	34.0861	28.919	605.423	811.394	-0.42246	0.16051	0.581	FALSE	798.365	338.439	1.2382	2.3046e-05	0.00013388	UP	696.624	598.023	0.22018	0.42725
ENSGALG00000002424		+	4833139	4870020	4407	481	306	327	252	231	265	184	181	206	177	165	254	7.13544	5.93262	6.08045	6.06734	4.46742	4.25657	3.27164	3.22715	3.39859	3.00127	2.94314	3.75118	6.38284	4.93045	3.29913	3.23186	178.558	207.988	-0.2201	0.54736	0.98046	FALSE	235.506	300.124	-0.3498	0.26776	0.46277	FALSE	205.494	238.4	-0.21429	0.55102
ENSGALG00000002426		-	4414242	4417915	921	305	232	254	170	168	268	112	138	174	114	117	135	14.1288	14.0457	14.7486	12.7813	10.1457	13.4424	6.21864	7.68332	8.96416	6.03624	6.51691	6.22583	14.3077	12.1232	7.62204	6.25966	110.905	153.499	-0.4689	0.1897	0.63465	FALSE	146.316	215.484	-0.5585	0.095522	0.20447	FALSE	127.636	187.833	-0.55741	0.065966
ENSGALG00000002427		-	4846231	4857284	1678	573	378	405	354	362	354	168	159	139	206	84	230	14.5689	12.5607	12.9074	14.6083	11.9992	9.74572	5.11982	4.85886	3.93046	5.98683	2.56804	5.82182	13.3457	12.1177	4.63638	4.79223	154.111	170.956	-0.14965	0.75561	1	FALSE	203.048	366.139	-0.85057	0.0078133	0.024542	DOWN	177.224	342.067	-0.94871	0.0046867
ENSGALG00000002430		-	73033082	73038590	1370	1873	1188	1410	841	1147	1336	984	1340	1370	1031	957	1174	73.786	61.1649	69.6254	53.7718	58.9073	56.9876	46.4626	63.4462	60.0222	46.425	45.3314	46.0429	68.1921	56.5556	56.6437	45.9331	956.635	1342.95	-0.48937	0.098775	0.44111	FALSE	1261.89	1207.79	0.063211	0.84338	0.99483	FALSE	1100.83	1032.18	0.092898	0.70953
ENSGALG00000002431		-	2661073	2693248	3921	485	765	598	1341	1530	1739	1486	339	282	3809	2841	3316	5.27727	10.8787	8.15607	23.682	21.7034	20.4883	19.3802	4.43335	3.4125	47.3735	37.1697	35.9204	8.10403	21.9579	9.07536	40.1545	3027.95	790.327	1.9378	2.8245e-06	0.00010665	UP	3993.15	519.274	2.943	3.7287e-26	1.9926e-24	UP	3483.21	1449.42	1.2649	1.739e-08
ENSGALG00000002437		-	8212589	8217599	1728	194	236	240	87	68	125	73	126	135	75	80	94	4.83462	7.68639	7.49695	3.51886	2.20922	3.37294	2.1805	3.77395	3.74154	2.13638	2.39718	2.3321	6.67265	3.03368	3.232	2.28856	75.3672	120.91	-0.68192	0.076392	0.38036	FALSE	99.4344	186.818	-0.90981	0.013186	0.038611	DOWN	86.742	87.2657	-0.0086832	0.98698
ENSGALG00000002439		+	73045588	73100799	9513	250	192	171	104	168	145	138	105	122	194	257	130	1.12797	1.13216	0.967087	0.761575	0.988179	0.708375	0.746292	0.569392	0.61217	1.0005	1.39425	0.583928	1.07574	0.819376	0.642618	0.992892	181.273	133.437	0.442	0.34334	0.83042	FALSE	239.339	166.243	0.52576	0.28731	0.48811	FALSE	208.644	130.706	0.67471	0.17116
ENSGALG00000002445		+	4330959	4351341	3667	975	594	590	570	953	884	1505	1844	1742	1690	2007	2041	11.3438	9.03212	8.60435	10.7634	14.4549	11.1364	20.9876	25.7857	22.5402	22.4749	28.0771	23.6404	9.66009	12.1182	23.1045	24.7308	1745.79	1857.26	-0.089297	0.74722	1	FALSE	2303.76	579.013	1.9923	1.0513e-12	1.7549e-11	UP	2009.45	749.766	1.4223	1.1372e-09
ENSGALG00000002447		-	2590011	2698188	3474	11779	7536	8068	4771	5701	7368	2734	3002	3998	3713	3430	3838	162.32	135.723	139.361	106.708	102.42	109.939	45.158	49.7209	61.272	58.4851	56.834	52.6535	145.801	106.355	52.0503	55.9909	3334.91	3524.76	-0.079876	0.74448	1	FALSE	4399.22	7380.15	-0.7464	0.0030937	0.010832	DOWN	3837.42	5544.87	-0.53102	0.013162
ENSGALG00000002448		+	4871788	4879234	3119	7323	4932	5378	3947	5429	6066	2279	2893	3838	3207	3089	3412	100.17	88.1702	92.2109	87.6272	96.814	89.8441	37.3651	47.5622	58.3861	50.1424	50.8063	46.464	93.5171	91.4284	47.7712	49.1376	2948.72	3255.91	-0.14297	0.57995	0.99906	FALSE	3890.01	4769.23	-0.29398	0.23183	0.41457	FALSE	3393.22	4805.87	-0.50214	0.019519
ENSGALG00000002450		-	13206704	13212446	2684	1228	814	904	423	553	876	485	352	548	417	479	596	19.52	16.9105	18.012	10.913	11.4598	15.0773	9.24052	6.72496	9.68764	7.57661	9.15521	9.43163	18.1475	12.4834	8.55104	8.72115	450.169	502.86	-0.15969	0.60436	1	FALSE	593.95	796.452	-0.42324	0.12404	0.25274	FALSE	518.171	564.486	-0.12351	0.53801
ENSGALG00000002452		-	7196650	7209336	879	317	97	255	284	292	190	427	1082	861	3828	2086	2456	15.3863	6.15315	15.5142	22.3726	18.4768	9.98544	24.8414	63.1201	46.4766	212.375	121.742	118.676	12.3512	16.945	44.8127	150.931	2550.73	861.143	1.5666	0.0015261	0.022421	UP	3362.42	177.817	4.241	8.2975e-11	1.118e-09	UP	2932.89	250.548	3.5492	2.6816e-09
ENSGALG00000002453		-	2927136	2938279	6693	86	43	57	16	9	20	9	24	11	58	40	40	0.723409	0.47272	0.600997	0.218438	0.0986955	0.18216	0.0907404	0.242639	0.102904	0.557661	0.404572	0.334968	0.599042	0.166431	0.145428	0.4324	42.1993	16.1841	1.3826	0.017169	0.14228	FALSE	55.6483	49.6949	0.16324	0.81192	0.9731	FALSE	48.5351	14.1604	1.7772	0.0018182
ENSGALG00000002457		+	2496559	2587199	1524	361	300	377	201	266	307	249	359	271	277	224	301	10.1062	10.9762	13.2292	9.13268	9.70802	9.30585	8.3551	12.0792	8.43732	8.86372	7.54012	8.38889	11.4372	9.38218	9.62388	8.26425	242.087	321.747	-0.4104	0.22164	0.68524	FALSE	319.268	285.17	0.16295	0.56386	0.78667	FALSE	278.537	240.918	0.20933	0.44868
ENSGALG00000002458		+	1709328	1760287	2870	908	777	692	324	439	550	205	307	289	312	269	392	17.9764	20.1043	17.1726	10.4108	11.3306	11.7901	4.86456	7.305	6.36313	7.06039	6.40354	7.72613	18.4178	11.1772	6.17756	7.06335	292.481	291.464	0.005022	0.97724	1	FALSE	385.741	648.692	-0.7499	0.010108	0.030652	DOWN	336.559	405.892	-0.27023	0.29152
ENSGALG00000002461		-	2725944	2728629	1241	583	593	597	562	632	723	205	303	336	715	491	653	20.0429	26.6439	25.7264	31.3582	28.3256	26.9134	8.44733	12.5199	12.8466	28.0967	20.2967	22.3493	24.1377	28.8658	11.2713	23.5809	562.468	305.845	0.87897	0.0059164	0.065282	FALSE	741.648	489.808	0.59852	0.028567	0.074784	FALSE	647.002	603.012	0.10158	0.64165
ENSGALG00000002463		+	4879162	4882722	1037	444	527	407	236	199	376	99	111	127	130	90	137	18.2671	28.3365	20.989	15.7587	10.6735	16.7499	4.88195	5.48875	5.81092	6.11344	4.45224	5.61132	22.5309	14.394	5.39387	5.39234	107.418	122.491	-0.18944	0.6257	1	FALSE	141.632	381.764	-1.4305	1.0754e-05	6.6864e-05	DOWN	123.573	250.914	-1.0218	0.00059702
ENSGALG00000002466		-	3236367	3247209	1560	68	50	55	49	40	63	24	17	46	53	40	67	1.85972	1.78714	1.88545	2.175	1.42616	1.8656	0.786727	0.558796	1.39911	1.65681	1.31538	1.8242	1.84411	1.82225	0.914879	1.5988	47.8925	31.1084	0.6225	0.23571	0.70412	FALSE	63.15	47.0427	0.42481	0.35441	0.56992	FALSE	55.1042	47.7699	0.20606	0.61313
ENSGALG00000002467		+	1761866	1771769	2481	3485	1747	1608	1237	1181	1959	430	628	508	322	681	674	59.9295	39.2627	34.6606	34.5247	26.4763	36.4763	8.86296	12.9796	9.71532	6.32922	14.0811	11.5387	44.6176	32.4924	10.5193	10.6497	508.937	572.174	-0.16897	0.6335	1	FALSE	672.015	1808.79	-1.4285	0.00050179	0.0021617	DOWN	586.179	1355.91	-1.2098	4.8997e-06
ENSGALG00000002469		-	3404586	3498996	3218	974	771	857	599	797	878	807	890	832	872	786	964	12.9133	13.3593	14.242	12.8893	13.7755	12.6041	12.824	14.1819	12.2675	13.2145	12.53	12.7237	13.5049	13.0896	13.0911	12.8228	793.509	924.221	-0.21999	0.47422	0.93733	FALSE	1046.67	710.714	0.55847	0.0404	0.10047	FALSE	913.081	709.753	0.36343	0.12348
ENSGALG00000002470		+	22542360	22545511	1404	404	167	283	169	195	188	172	177	244	391	315	381	12.2766	6.63229	10.7794	8.33502	7.72505	6.18576	6.26468	6.46451	8.24599	13.581	11.5096	11.5261	9.89612	7.41528	6.99172	12.2055	329.535	214.744	0.61782	0.066185	0.34873	FALSE	434.615	227.366	0.93472	0.0029083	0.010258	UP	379.131	175.275	1.1131	3.7932e-05
ENSGALG00000002473		-	3250804	3257577	1026	683	149	171	338	620	511	1301	1210	912	579	489	543	28.4013	8.09754	8.91303	22.8116	33.6108	23.0079	64.8436	60.4738	42.1762	27.5203	24.4499	22.4789	15.1373	26.4767	55.8312	24.8164	489.816	1260.3	-1.3635	1.0072e-05	0.0003219	DOWN	646.068	253.74	1.3483	0.0015951	0.0060265	UP	563.55	458.605	0.29729	0.24056
ENSGALG00000002477		+	3440310	3446238	1410	43	40	38	188	256	173	34	26	35	134	17	102	1.30111	1.58181	1.44126	9.23264	10.0985	5.668	1.2331	0.945548	1.17779	4.63454	0.618508	3.07259	1.44139	8.33303	1.11881	2.77521	74.8871	34.5953	1.1141	0.19308	0.64003	FALSE	98.5706	33.2245	1.5689	0.097391	0.20775	FALSE	86.0404	198.017	-1.2025	0.02713
ENSGALG00000002478		-	2455358	2480656	3393	9031	6951	6752	3856	5188	5526	3888	3327	3747	3399	3089	3717	113.558	114.229	106.421	78.6937	85.0452	75.2367	58.5976	50.2803	52.3986	48.8527	46.7035	46.5299	111.403	79.6586	53.7588	47.362	3090.56	4002.88	-0.37317	0.20322	0.65784	FALSE	4076.66	6178.96	-0.59998	0.019373	0.053746	FALSE	3556.28	4554.5	-0.35692	0.10383
ENSGALG00000002479		+	4436646	4453363	2105	9227	1137	1218	10093	10683	10326	96	526	315	129	169	332	187.013	30.1178	30.9437	332.013	282.277	226.612	2.33215	12.8134	7.10033	2.98854	4.1186	6.69899	82.6916	280.301	7.41528	4.60204	185.871	341.019	-0.87555	0.31048	0.79525	FALSE	245.186	2842.4	-3.5352	0.077317	0.17185	FALSE	214.014	9928.15	-5.5358	3.0188e-52
ENSGALG00000002484		-	14994386	15001498	1171	887	709	619	401	425	563	223	192	159	185	127	202	33.1377	34.6174	28.9869	24.3145	20.6994	22.7743	9.98564	8.62113	6.60619	7.9	5.70496	7.51291	32.2473	22.596	8.40432	7.03929	154.396	211.134	-0.45153	0.21845	0.68246	FALSE	203.566	601.83	-1.5639	2.2465e-07	1.8738e-06	DOWN	177.617	434.246	-1.2897	2.5323e-06
ENSGALG00000002486		+	2318860	2360133	4253	1197	754	766	825	1042	1192	1449	1702	1471	1148	1229	1511	12.0078	9.88531	9.63186	13.4322	13.6272	12.9474	17.4225	20.5208	16.4111	13.1634	14.8242	15.0901	10.5083	13.3356	18.1181	14.3592	1174.5	1690.85	-0.52571	0.08133	0.39303	FALSE	1549.52	730.571	1.0847	8.1354e-05	0.00042327	UP	1351.79	955.372	0.50074	0.028446
ENSGALG00000002487		-	2791350	2832002	4344	2842	2411	2298	1250	1442	1664	1137	1125	1160	992	981	1309	40.7981	45.2338	41.3502	29.1238	26.9867	25.8647	19.5636	19.4103	18.5195	16.2774	16.9331	18.7074	42.4607	27.3251	19.1645	17.3059	988.747	1249.51	-0.33769	0.27075	0.74808	FALSE	1304.28	2062.88	-0.66141	0.014027	0.040742	DOWN	1137.92	1367.25	-0.26488	0.27232
ENSGALG00000002488		-	2443729	2451970	1556	6637	3462	3848	3762	5483	5760	7289	7587	7983	4966	4349	5117	181.981	124.06	132.252	167.416	195.994	171.008	239.55	250.029	243.431	155.639	143.382	139.678	146.098	178.139	244.337	146.233	4376.33	8336.08	-0.92965	0.0014474	0.021489	DOWN	5772.48	3716.48	0.63525	0.019664	0.054443	FALSE	5035.49	4672.95	0.1078	0.64113
ENSGALG00000002489		+	8195255	8199280	3945	497	439	446	435	446	518	456	306	340	408	381	423	6.44307	7.43791	7.24743	9.15268	7.53774	7.27117	7.08556	4.76785	4.90197	6.0458	5.93899	5.45928	7.0428	7.9872	5.58513	5.81469	368.162	404.177	-0.13465	0.68383	1	FALSE	485.666	378.971	0.35788	0.21851	0.39544	FALSE	423.642	442.237	-0.061973	0.84428
ENSGALG00000002490		+	15001598	15015317	4554	5818	3434	3794	7664	11483	11054	24772	22430	23688	10059	8912	10208	58.4875	45.1169	47.8078	125.045	150.492	120.322	298.485	271.009	264.834	115.585	107.725	102.162	50.4707	131.953	278.109	108.49	8856.76	25904.9	-1.5484	1.6132e-07	8.3027e-06	DOWN	11682.6	3502.11	1.7381	8.2081e-11	1.1069e-09	UP	10190.8	9442.71	0.11	0.61825
ENSGALG00000002492		+	3292836	3298662	1368	85	58	65	71	130	139	86	65	86	81	111	74	2.65092	2.36405	2.541	3.59384	5.28556	4.69387	3.21477	2.43644	2.98286	2.88749	4.16248	2.29757	2.51866	4.52443	2.87802	3.11585	82.2184	86.3631	-0.070954	0.81489	1	FALSE	108.544	56.3425	0.94598	0.030184	0.078463	FALSE	94.6426	104.471	-0.14254	0.58348
ENSGALG00000002497		+	13181557	13192738	2199	899	687	719	274	362	498	292	280	347	396	385	464	17.4421	17.4199	17.4856	8.62804	9.15624	10.4618	6.79039	6.52923	7.48728	8.78196	8.98154	8.96223	17.4492	9.41536	6.93564	8.90857	376.767	334.133	0.17325	0.59844	1	FALSE	497.021	627.379	-0.33603	0.2335	0.41674	FALSE	433.582	348.843	0.31373	0.25282
ENSGALG00000002499		-	4362854	4396027	4548	1040	775	716	577	683	754	431	355	425	449	467	597	9.94193	9.68254	8.57952	8.95233	8.51192	7.80454	4.93842	4.07878	4.51837	4.90615	5.36791	5.6816	9.40133	8.42293	4.51186	5.31855	456.415	441.794	0.046972	0.86976	1	FALSE	602.116	685.775	-0.1877	0.49937	0.72441	FALSE	525.299	632.981	-0.26902	0.29528
ENSGALG00000002500		-	2360212	2362343	1169	2193	2859	2877	1290	1048	2210	259	465	526	775	689	769	80.0366	136.368	131.614	76.4121	49.8633	87.3334	11.3298	20.3971	21.3497	32.3302	30.2357	27.9405	116.006	71.2029	17.6922	30.1688	678.469	451.632	0.58713	0.06601	0.34832	FALSE	894.956	2217.75	-1.3092	0.00012849	0.00064107	DOWN	780.659	1399.03	-0.84167	0.0027921
ENSGALG00000002501		+	4892456	4902579	1251	261	295	248	177	156	214	124	117	167	211	192	208	8.90118	13.1486	10.6016	9.79722	6.93587	7.9024	5.06876	4.79576	6.33402	8.2252	7.87334	7.06202	10.8838	8.21183	5.39951	7.72019	185.826	147.815	0.33015	0.37392	0.85656	FALSE	245.13	222.524	0.13958	0.64261	0.85413	FALSE	213.819	172.692	0.30819	0.2832
ENSGALG00000002504		-	3508644	3516114	1850	270	204	230	214	248	228	91	79	119	231	211	169	6.39254	6.31233	6.82574	8.2233	7.65475	5.84498	2.5824	2.24803	3.13337	6.25142	6.0068	3.98341	6.5102	7.24101	2.6546	5.41387	187.934	104.693	0.84405	0.024558	0.18235	FALSE	247.946	191.854	0.37002	0.2911	0.49294	FALSE	216.221	219.679	-0.022892	0.94854
ENSGALG00000002506		+	3324990	3343536	1718	343	230	231	157	264	246	307	149	235	172	177	249	8.51796	7.46481	7.19061	6.32796	8.54702	6.61477	9.13803	4.44726	6.4903	4.88232	5.28525	6.15601	7.72446	7.16325	6.69186	5.44119	179.662	252.722	-0.49226	0.19888	0.65035	FALSE	236.999	216.935	0.12762	0.69311	0.89479	FALSE	206.783	207.645	-0.0060007	1
ENSGALG00000002507		-	4503081	4511261	1550	81	87	60	63	72	44	9	5	3	2	8	7	2.22955	3.12969	2.07012	2.81447	2.58366	1.31137	0.296926	0.165412	0.0918353	0.0629245	0.264773	0.191818	2.47646	2.2365	0.184724	0.173172	5.17594	6.332	-0.29084	0.87336	1	FALSE	6.83862	62.6968	-3.1966	6.5674e-07	5.074e-06	DOWN	5.96455	58.3542	-3.2904	5.7499e-07
ENSGALG00000002510		-	2364946	2371200	846	569	525	543	272	255	404	305	229	200	226	251	278	28.695	34.6022	34.3247	22.2631	16.765	22.0604	18.436	13.8802	11.2171	13.0275	15.2201	13.9572	32.5406	20.3628	14.5111	14.0683	229.012	270.226	-0.23874	0.49742	0.94945	FALSE	302.168	450.157	-0.57508	0.055247	0.13003	FALSE	263.584	289.718	-0.13639	0.59829
ENSGALG00000002511		+	3951941	3974291	2919	34	17	12	11	4	17	15	28	13	23	21	14	0.507198	0.331434	0.224384	0.266326	0.0777907	0.274591	0.268202	0.50202	0.215674	0.392178	0.376676	0.207915	0.354339	0.206236	0.328632	0.32559	17.9497	20.6563	-0.20262	0.77241	1	FALSE	23.6834	16.549	0.51713	0.56	0.78348	FALSE	20.6502	9.88359	1.063	0.19481
ENSGALG00000002514		+	4405779	4419940	5964	11549	8721	9471	5227	6743	8207	2380	3162	4125	4387	4299	4634	162.886	160.752	167.435	119.65	123.983	125.332	40.2336	53.6001	64.7021	70.7235	72.905	65.0659	163.691	122.988	52.8453	69.5648	4049.23	3492.69	0.21331	0.50704	0.9553	FALSE	5342	8096.99	-0.60001	0.018108	0.050656	FALSE	4659.68	6267.66	-0.4277	0.042936
ENSGALG00000002515		+	8076099	8103052	2006	1880	1946	2545	735	472	855	114	131	213	330	271	274	47.9431	64.8577	81.3521	30.4213	15.6921	23.6087	3.48455	4.01518	6.04093	9.61921	8.30976	6.95629	64.7176	23.2407	4.51355	8.29509	267.065	164.811	0.69638	0.049957	0.29317	FALSE	352.261	1771.94	-2.3306	5.3076e-09	5.6653e-08	DOWN	307.243	652.556	-1.0867	0.0027988
ENSGALG00000002517		+	4424102	4424697	420	548	366	348	222	274	420	328	467	665	524	305	374	55.6667	48.5899	44.3105	36.6008	36.2857	46.1958	39.9357	57.016	75.1264	60.842	37.2534	37.8221	49.5224	39.6941	57.3594	45.3058	365.813	525.714	-0.52317	0.11617	0.48579	FALSE	482.258	339.955	0.50446	0.11287	0.23423	FALSE	420.671	280.793	0.58319	0.076645
ENSGALG00000002519		+	3374823	3413643	1456	374	241	241	119	187	187	330	286	478	119	164	126	11.1583	9.39713	9.01276	5.76233	7.27343	6.04099	11.8009	10.2556	15.8603	4.05819	5.88333	3.74246	9.85608	6.35892	12.6389	4.56133	125.742	395.178	-1.652	6.3129e-07	2.861e-05	DOWN	165.991	230.389	-0.47297	0.11919	0.2447	FALSE	144.749	153.366	-0.083426	0.72513
ENSGALG00000002523		-	9168675	9172752	1859	691	541	552	416	464	930	443	323	399	666	692	873	16.1806	16.5563	16.202	15.81	14.1646	23.5796	12.4335	9.09041	10.3907	17.8257	19.4838	20.3512	16.3129	17.8514	10.6382	19.2202	673.4	425.55	0.66213	0.031	0.21414	FALSE	888.374	485.942	0.87038	0.0017826	0.0066455	UP	775.027	547.554	0.50125	0.054653
ENSGALG00000002524		+	3519710	3532436	1719	2025	1436	1688	998	1185	1388	646	768	901	915	871	1223	66.7144	61.83	69.7075	53.3639	50.8959	49.5134	25.5094	30.4103	33.0122	34.4566	34.5035	40.1125	66.084	51.2577	29.644	36.3576	904.887	840.16	0.10707	0.72049	1	FALSE	1193.57	1399.66	-0.22979	0.40635	0.62735	FALSE	1041.38	1117.74	-0.10209	0.70058
ENSGALG00000002525		+	4738003	4760023	2073	232	264	261	206	233	275	85	67	98	129	137	196	4.77478	7.10099	6.73315	6.88105	6.25159	6.12824	2.0968	1.65731	2.24309	3.03467	3.39029	4.01587	6.20297	6.4203	1.99907	3.48028	138.651	90.7895	0.61086	0.10376	0.45429	FALSE	182.904	210.261	-0.2011	0.62085	0.8384	FALSE	159.588	224.049	-0.48946	0.11062
ENSGALG00000002527		+	3417643	3438966	2190	742	309	332	470	876	1113	584	545	733	593	1391	887	14.4552	7.86735	8.1072	14.8608	22.2481	23.4776	13.6366	12.7609	15.8811	13.2048	32.5835	17.2029	10.1433	20.1955	14.0929	20.9971	887.803	675.804	0.39363	0.46154	0.92889	FALSE	1172.85	363.064	1.6917	0.022556	0.061208	FALSE	1022.61	746.493	0.45405	0.46855
ENSGALG00000002528		+	2417660	2430010	1741	1587	1061	953	991	1077	1249	1652	1477	1604	1289	1052	1731	38.8904	33.9806	29.2733	39.415	34.4073	33.1411	48.5231	43.5022	43.7145	36.1057	30.9979	42.23	34.0481	35.6545	45.2466	36.4445	1218.49	1728.68	-0.50458	0.10102	0.44673	FALSE	1606.82	968.714	0.73007	0.0062371	0.020157	UP	1402.1	1044.71	0.42449	0.047383
ENSGALG00000002531		-	1780997	1809537	5541	5463	4031	4477	1989	2515	3042	1419	1311	1554	1890	1882	2125	42.0637	40.5638	43.2092	24.8561	25.2455	25.3614	13.0958	12.1323	13.3071	16.6339	17.424	16.289	41.9456	25.1544	12.8451	16.7823	1789.01	1560.35	0.19729	0.51426	0.96106	FALSE	2360.17	3800.75	-0.6874	0.0078198	0.024557	DOWN	2058.8	2347.84	-0.18953	0.374
ENSGALG00000002532		-	4460810	4463692	2142	565	381	360	833	1012	1059	678	832	1218	794	781	505	11.2536	9.9179	8.98793	26.9285	26.2782	22.8391	16.1863	19.9174	26.9804	18.0768	18.7045	10.0137	10.0532	25.3486	21.028	15.5984	644.199	983.601	-0.61057	0.041285	0.25951	FALSE	850.079	351.956	1.2722	0.0023736	0.0085797	UP	741.191	914.406	-0.30299	0.2006
ENSGALG00000002536		+	2926591	3223483	3450	2379	1519	1605	1590	2140	2372	1229	1124	1487	2130	1964	2367	54.4227	45.4144	46.0228	59.0344	63.8218	58.7541	33.6985	30.9041	37.8314	55.6958	54.0229	53.9067	48.62	60.5368	34.1447	54.5418	1956.29	1394.79	0.48807	0.1033	0.45287	FALSE	2580.52	1482.45	0.79968	0.0029933	0.010512	UP	2251.13	1902.48	0.24276	0.28118
ENSGALG00000002539		-	73269456	73338347	2227	173	55	52	77	102	84	52	42	60	31	37	45	3.31429	1.37707	1.24871	2.39418	2.5475	1.74246	1.19404	0.967071	1.27835	0.678833	0.852308	0.858253	1.98002	2.22805	1.14649	0.796465	34.1165	55.9384	-0.71337	0.14215	0.54373	FALSE	45.0156	72.0344	-0.67826	0.24496	0.43226	FALSE	39.2715	83.6066	-1.0901	0.011875
ENSGALG00000002542		-	4907989	4918576	2064	962	1021	1109	535	586	851	239	206	288	502	428	622	19.8852	27.5823	28.7342	17.9486	15.7914	19.0468	5.92141	5.11784	6.62068	11.8608	10.6377	12.7998	25.4006	17.5956	5.88665	11.7661	466.644	266.112	0.81029	0.011237	0.10597	FALSE	615.431	857.484	-0.47851	0.10597	0.22226	FALSE	536.962	611.285	-0.18703	0.44511
ENSGALG00000002543		-	4770393	4784692	2553	682	579	603	362	523	529	275	215	455	439	360	498	11.3972	12.6457	12.6312	9.81849	11.3942	9.57211	5.50832	4.31834	8.4563	8.38562	7.23381	8.28517	12.2247	10.2616	6.09432	7.9682	390.969	339.689	0.20284	0.56121	0.99057	FALSE	515.617	510.319	0.014901	0.9264	1	FALSE	449.85	441.643	0.026562	0.89704
ENSGALG00000002544		-	2380544	2389689	3360	811	620	654	760	987	1186	348	338	557	367	435	383	10.2978	10.2888	10.4092	15.6625	16.3385	16.306	5.29636	5.1583	7.86567	5.32658	6.64148	4.84153	10.3319	16.1023	6.10678	5.6032	362.656	448.317	-0.30592	0.28552	0.76555	FALSE	478.606	567.624	-0.2461	0.34965	0.56477	FALSE	417.408	911.508	-1.1268	2.2033e-06
ENSGALG00000002546		+	7910288	8039020	8252	36095	40459	43169	35658	29747	51898	7720	7431	6283	5514	4988	7335	229.128	335.657	343.491	367.375	246.175	356.713	58.7382	56.6947	44.3561	40.0087	38.0722	46.3542	302.758	323.421	53.263	41.4784	5356.53	7867.4	-0.55459	0.066675	0.35063	FALSE	7064.84	33280.7	-2.236	2.1827e-12	3.5162e-11	DOWN	6164.21	36535.3	-2.5673	7.5123e-18
ENSGALG00000002548		+	9172914	9207118	11777	6503	4757	4865	4334	5808	6594	3831	3339	4433	4612	4310	5665	23.5984	22.5606	22.1291	25.5258	27.4767	25.9093	16.663	14.5629	17.8904	19.13	18.806	20.4657	22.7627	26.3039	16.3721	19.4672	4400.07	4217.49	0.06114	0.83485	1	FALSE	5803.91	4375.29	0.40765	0.11413	0.23625	FALSE	5063.49	5211.08	-0.041449	0.85489
ENSGALG00000002551		+	13132328	13153274	3759	61	52	63	116	173	166	28	67	79	304	582	437	0.692344	0.771339	0.896283	2.13684	2.55981	2.04004	0.38091	0.91397	0.997183	3.94387	7.94266	4.93779	0.786655	2.24556	0.764021	5.6081	406.594	62.6006	2.6993	1.3824e-05	0.00042174	UP	536.954	48.3744	3.4725	3.6051e-07	2.926e-06	UP	468.237	142.327	1.718	0.0011822
ENSGALG00000002553		+	2037709	2061000	3474	954	636	592	955	1594	1483	425	522	685	546	616	459	11.7161	10.208	9.11315	19.0353	25.5207	19.7203	6.25599	7.70495	9.3558	7.66451	9.09633	5.61185	10.3458	21.4254	7.77225	7.45756	499.364	590.209	-0.24113	0.37016	0.8534	FALSE	659.042	587.405	0.16601	0.67057	0.87534	FALSE	574.688	1255.83	-1.1278	4.5167e-06
ENSGALG00000002554		-	3987671	4005550	2293	347	120	94	175	166	205	266	219	240	319	202	270	6.45639	2.91804	2.1923	5.28471	4.02659	4.13002	5.93219	4.89744	4.96623	6.78435	4.51921	5.0013	3.85558	4.48044	5.26529	5.43495	239.517	265.09	-0.14635	0.67027	1	FALSE	315.786	144.379	1.1291	0.0097209	0.029639	UP	275.483	172.768	0.67313	0.015227
ENSGALG00000002555		-	4809011	4885036	3339	214	230	183	326	273	300	117	51	63	380	326	101	2.7344	3.84084	2.93097	6.76065	4.54758	4.15057	1.79187	0.783219	0.89525	5.54994	5.0086	1.28478	3.16874	5.15293	1.15678	3.94777	254.558	85.1606	1.5797	0.055556	0.31393	FALSE	335.912	172.887	0.95825	0.19364	0.35963	FALSE	292.769	289.097	0.01821	1
ENSGALG00000002556		-	4027896	4047968	1234	88	114	112	37	54	58	8	18	26	39	30	36	3.13656	5.31037	5.00381	2.1404	2.50919	2.23839	0.341769	0.771094	1.03062	1.58888	1.28571	1.27741	4.48358	2.29599	0.714495	1.384	31.8573	18.6147	0.77518	0.22101	0.68521	FALSE	42.0134	87.7607	-1.0627	0.021918	0.059728	FALSE	36.6493	46.3327	-0.33825	0.48495
ENSGALG00000002557		-	3066200	3191098	2784	433	426	333	179	172	372	65	55	39	195	216	348	6.75206	8.68176	6.50886	4.53027	3.4966	6.28101	1.21488	1.0308	0.676345	3.47568	4.04998	5.40239	7.31423	4.76929	0.974011	4.30935	226.457	58.696	1.9479	1.38e-07	7.315e-06	UP	298.724	326.968	-0.13034	0.74824	0.93701	FALSE	260.678	219.518	0.24793	0.44829
ENSGALG00000002558		-	4932052	4939807	1689	57	94	50	19	41	49	14	15	22	33	26	47	1.69942	3.66271	1.86856	0.919393	1.5936	1.58183	0.500294	0.537503	0.729463	1.12459	0.932071	1.39502	2.41023	1.36494	0.589087	1.15056	31.6045	18.4254	0.77843	0.19834	0.64938	FALSE	41.6734	56.2999	-0.43401	0.4543	0.68004	FALSE	36.3671	32.9908	0.14057	0.83501
ENSGALG00000002561		-	4080350	4082578	845	98	104	112	30	46	59	33	25	12	14	8	22	4.94805	6.86264	7.08824	2.45839	3.02785	3.22551	1.99708	1.51709	0.673821	0.807965	0.485678	1.10583	6.29964	2.90392	1.396	0.799825	12.9496	26.0635	-1.0091	0.16483	0.58723	FALSE	17.0671	87.063	-2.3508	8.9596e-06	5.6726e-05	DOWN	14.8986	41.3763	-1.4736	0.013403
ENSGALG00000002562		-	1939272	1953501	5250	1205	879	785	1522	2114	2118	1735	1726	2323	2545	2890	2605	9.82804	9.36954	8.02531	20.1473	22.4778	18.7044	16.961	16.9194	21.071	23.726	28.3419	21.1517	9.0743	20.4432	18.3171	24.4065	2458.93	2097.07	0.22966	0.47986	0.94002	FALSE	3244.89	775.741	2.0645	8.56e-14	1.6032e-12	UP	2830.02	1802.36	0.65093	0.0041488
ENSGALG00000002563		-	4446782	4454984	1221	92	84	113	54	55	47	12	22	32	45	26	47	4.36609	5.20995	6.72196	4.15931	3.4028	2.41513	0.682588	1.25485	1.68892	2.44104	1.48364	2.22055	5.43267	3.32575	1.20879	2.04841	35.3486	23.6751	0.57829	0.32194	0.80807	FALSE	46.595	79.9284	-0.77853	0.10177	0.21494	FALSE	40.6583	50.2942	-0.30684	0.60975
ENSGALG00000002564		+	3687052	3692405	2187	558	333	293	512	632	626	1034	1175	1491	1442	1829	978	10.8855	8.49004	7.16466	16.2109	16.0732	13.2229	24.1774	27.5498	32.3481	32.1542	42.9023	18.9939	8.84675	15.169	28.0251	31.3501	1323.41	1340.87	-0.018907	0.84977	1	FALSE	1747.17	316.143	2.4664	0.00010098	0.00051616	UP	1523.15	558.743	1.4468	0.0049604
ENSGALG00000002570		+	1936311	1938756	1854	39	16	37	16	33	29	22	37	40	37	42	37	0.897469	0.481199	1.06726	0.597582	0.990007	0.722588	0.606806	1.02334	1.02369	0.973225	1.16213	0.847647	0.815308	0.770059	0.884615	0.994334	35.5091	35.8411	-0.013427	0.96003	1	FALSE	46.8597	24.7587	0.92041	0.11613	0.23957	FALSE	40.8677	24.1163	0.76095	0.18138
ENSGALG00000002576		-	4919234	4928185	1604	191	204	235	173	153	251	117	103	78	333	194	250	5.3611	7.48343	8.26801	7.88115	5.59863	7.62839	3.93622	3.47474	2.43484	10.6837	6.54747	6.98585	7.03752	7.03606	3.28194	8.07234	235.841	109.794	1.103	0.00166	0.024028	UP	310.91	174.993	0.8292	0.010822	0.032474	UP	271.217	179.807	0.593	0.051986
ENSGALG00000002578		+	9221595	9225213	771	358	298	337	163	203	334	178	175	217	182	146	198	19.9658	21.7205	23.5584	14.7541	14.7594	20.1692	11.8986	11.7302	13.4592	11.602	9.79054	10.9933	21.7482	16.5609	12.3627	10.7953	158.73	207.157	-0.38415	0.26723	0.74312	FALSE	209.333	272.109	-0.37839	0.24875	0.43778	FALSE	182.628	213.392	-0.2246	0.38959
ENSGALG00000002579		+	3240516	3345753	4390	1373	252	332	2972	3910	3039	401	1493	1514	828	970	1166	14.785	3.5465	4.48126	51.9423	54.8904	35.4339	5.17568	19.323	18.1314	10.1915	12.5595	12.4999	7.60425	47.4222	14.21	11.7503	895.489	1226.55	-0.45385	0.38333	0.86451	FALSE	1181.55	492.281	1.2631	0.0087551	0.027079	UP	1030.77	3165.74	-1.6188	9.093e-08
ENSGALG00000002581		-	3703734	3706156	703	643	752	875	138	148	316	102	94	94	293	179	179	41.315	63.1487	70.472	14.3912	12.3973	21.9848	7.85542	7.2592	6.71707	21.5189	13.8293	11.4501	58.3119	16.2578	7.27723	15.5994	199.279	106.088	0.90953	0.018131	0.14779	FALSE	262.745	633.465	-1.2696	0.00058196	0.0024611	DOWN	229.156	181.702	0.33476	0.48963
ENSGALG00000002583		+	3417403	3489188	6765	505	460	458	219	257	312	157	120	130	555	588	556	3.18484	3.79144	3.62055	2.24163	2.113	2.13054	1.18678	0.909584	0.911792	4.0008	4.45887	3.49084	3.53228	2.16172	1.00272	3.9835	518.88	149.04	1.7997	6.277e-08	3.6455e-06	UP	684.654	390.694	0.80934	0.0050141	0.016593	UP	597.14	246.236	1.278	9.1742e-07
ENSGALG00000002587		+	4944774	4972405	1582	1043	976	968	815	1018	1488	287	643	618	565	502	511	30.6677	37.5057	35.6767	38.8935	39.0224	47.3738	10.1147	22.7234	20.2088	18.989	17.7481	14.9581	34.6167	41.7632	17.6823	17.2317	481.193	560.387	-0.21981	0.49114	0.94565	FALSE	634.76	821.237	-0.37159	0.17665	0.33447	FALSE	553.649	1020.7	-0.88252	0.00012062
ENSGALG00000002588		-	4089638	4106262	1757	938	862	875	489	383	558	1411	571	503	768	838	856	22.7769	27.3558	26.6326	19.2719	12.1244	14.6712	41.067	16.6645	13.5836	21.3163	24.4674	20.6931	25.5884	15.3558	23.7717	22.1589	749.412	923.664	-0.30161	0.65326	1	FALSE	988.831	735.119	0.42775	0.11891	0.24432	FALSE	862.5	453.243	0.92824	0.00010478
ENSGALG00000002594		+	1055959	1083282	1149	309	301	232	223	380	333	78	179	227	230	219	111	12.1617	15.4829	11.4455	14.245	19.4979	14.1911	3.67962	8.46746	9.93611	10.3471	10.3641	4.34927	13.03	15.978	7.36106	8.35349	174.712	173.854	0.0071062	0.9166	1	FALSE	230.558	230.769	-0.0013159	0.90753	1	FALSE	200.994	292.271	-0.54016	0.10288
ENSGALG00000002597		-	13126697	13129142	1329	52	14	14	443	622	450	339	431	332	767	1267	1111	1.72784	0.607963	0.583096	23.8905	26.9438	16.1901	13.5012	17.2124	12.2685	29.1308	50.6205	36.7513	0.972965	22.3415	14.3274	38.8342	960.86	403.821	1.2506	0.0006508	0.011322	UP	1268.57	20.4085	5.9579	6.9461e-21	2.4692e-19	UP	1106.38	483.547	1.1941	0.0013634
ENSGALG00000002598		+	4980962	5005595	1888	965	1410	1525	960	570	1010	402	506	357	337	243	423	21.8067	41.642	43.1961	35.2092	16.7922	24.7128	10.8883	13.7429	8.97194	8.70461	6.60267	9.51615	35.5483	25.5714	11.201	8.27448	299.926	464.546	-0.63121	0.057901	0.32117	FALSE	395.45	1097.91	-1.4732	0.0012549	0.0048694	DOWN	345.076	809.871	-1.2308	0.0051766
ENSGALG00000002599		+	9282639	9296314	1656	370	174	162	61	67	115	13	14	50	10	8	17	9.53248	5.85873	5.23156	2.55068	2.25034	3.20804	0.40144	0.433508	1.43262	0.294484	0.247825	0.436025	6.87426	2.66969	0.755854	0.326111	10.3584	27.131	-1.3891	0.15105	0.56241	FALSE	13.6576	186.009	-3.7676	1.0591e-09	1.2489e-08	DOWN	11.9206	74.4177	-2.6422	4.1475e-07
ENSGALG00000002603		+	1810719	1825379	2961	1714	1476	1268	688	951	1028	605	557	775	594	633	726	24.6966	27.7947	22.9012	16.0893	17.8639	16.0383	10.4485	9.64597	12.4189	9.78294	10.9668	10.4141	25.1308	16.6638	10.8378	10.3879	591.743	702.534	-0.2476	0.40076	0.87883	FALSE	780.717	1216.06	-0.63935	0.018375	0.051303	FALSE	681.045	831.578	-0.2881	0.21883
ENSGALG00000002606		-	3489330	3523996	5444	5746	7998	7440	2150	2390	2657	1194	1102	1115	1200	1299	1481	55.9829	101.841	90.8604	33.9978	30.3569	28.0298	13.9433	12.9043	12.0815	13.3637	15.2177	14.3649	82.8946	30.7948	12.9764	14.3155	1206.04	1247.42	-0.048667	0.87968	1	FALSE	1591.22	5935	-1.8991	3.0758e-06	2.1095e-05	DOWN	1388.07	2269.82	-0.70949	0.0019079
ENSGALG00000002610		+	13122593	13125997	966	438	617	605	277	234	420	241	253	201	437	521	685	20.8793	38.4394	36.1501	21.4311	14.5421	21.6785	13.7699	14.4953	10.656	23.8111	29.8628	32.508	31.8229	19.2172	12.9737	28.7273	494.343	255.153	0.95415	0.002426	0.032539	UP	652.235	465.757	0.48581	0.061282	0.14162	FALSE	569.054	289.111	0.97694	0.00012675
ENSGALG00000002612		+	10631746	10674055	3111	3383	2776	2882	1704	2478	2667	1375	1435	1741	1704	1710	1967	47.1677	50.5839	50.3674	38.5598	45.0416	40.2628	22.9783	24.0469	26.9959	27.1562	28.6675	27.3027	49.373	41.2881	24.6737	27.7088	1631.1	1653.4	-0.019594	0.92749	1	FALSE	2151.83	2470.31	-0.19912	0.44677	0.67182	FALSE	1877.11	2129.9	-0.18228	0.3949
ENSGALG00000002615		-	4108745	4121243	2555	1256	653	1173	386	252	384	180	146	260	441	405	695	25.3004	17.191	29.6175	12.6197	6.61772	8.37545	4.34594	3.53473	5.82462	10.1539	9.80944	13.9374	24.0363	9.20428	4.56843	11.3003	459.542	211.544	1.1192	0.00054872	0.0097925	UP	606.057	833.456	-0.45965	0.13935	0.27713	FALSE	528.881	327.147	0.69301	0.0091496
ENSGALG00000002616		-	3569313	3578058	3776	2108	1792	1685	1036	1188	1361	797	1063	1017	876	785	1117	33.0041	36.6679	33.0682	26.3257	24.2484	23.0725	14.9565	20.003	17.7082	15.6769	14.7781	17.4104	34.2467	24.5489	17.5559	15.9551	835.525	1048.02	-0.32691	0.28739	0.76758	FALSE	1102	1525.48	-0.46914	0.088036	0.1913	FALSE	961.483	1126.21	-0.22814	0.36328
ENSGALG00000002618		+	5008445	5015244	3793	178	192	191	66	77	117	36	61	32	70	50	55	3.06467	4.3203	4.12201	1.84429	1.72832	2.18116	0.742914	1.26229	0.612729	1.37758	1.0351	0.942724	3.83566	1.91792	0.872643	1.11847	53.3123	47.5128	0.16615	0.72301	1	FALSE	70.304	155.417	-1.1445	0.0029172	0.010285	DOWN	61.3225	80.023	-0.384	0.30148
ENSGALG00000002621		-	3655930	3662852	984	208	92	90	595	843	702	392	781	842	300	443	392	9.01847	5.21323	4.8913	41.8706	47.6504	32.9568	20.3717	40.6991	40.601	14.8678	23.0953	16.9205	6.37433	40.8259	33.8906	18.2946	346.841	728.112	-1.0699	0.0071463	0.075376	FALSE	457.854	102.497	2.1593	5.9847e-08	5.4293e-07	UP	399.317	677.182	-0.76201	0.0030903
ENSGALG00000002622		-	1930227	1933755	1902	240	269	264	88	74	154	45	63	44	94	92	129	5.38351	7.88599	7.42284	3.20375	2.16399	3.74036	1.20987	1.69848	1.09765	2.41012	2.48138	2.88073	6.89745	3.03603	1.33533	2.59074	94.7049	55.7581	0.76426	0.062078	0.3352	FALSE	124.922	214.509	-0.78001	0.028618	0.074887	FALSE	108.994	97.0751	0.16707	0.66362
ENSGALG00000002623		-	10574023	10593642	1227	112	152	170	248	190	550	180	252	258	1736	1358	2138	3.89438	6.90738	7.40937	13.9957	8.61277	20.7072	7.50179	10.5314	9.97689	68.9964	56.7767	74.0093	6.07037	14.4385	9.33669	66.5941	1569.47	250.747	2.646	1.2426e-16	2.8654e-14	UP	2069.62	121.854	4.0861	1.2782e-41	1.7342e-39	UP	1805.84	297.773	2.6004	1.6949e-25
ENSGALG00000002624		-	5071454	5092701	4877	2496	2075	2301	908	1155	1489	615	542	660	721	804	878	21.8352	23.7236	25.2314	12.892	13.1723	14.1041	6.44851	5.6987	6.42113	7.20948	8.45704	7.64654	23.5967	13.3895	6.18945	7.77102	729.304	661.841	0.14004	0.65873	1	FALSE	962.286	1882.06	-0.96778	0.00030738	0.0014008	DOWN	839.401	1100.01	-0.39009	0.081136
ENSGALG00000002630		-	4121872	4130467	2228	439	371	338	236	318	343	188	254	209	129	167	245	11.5118	12.7145	11.1098	10.0441	10.8711	9.73888	5.90891	8.00526	6.09507	3.86655	5.26555	6.3959	11.7787	10.218	6.66975	5.176	161.832	237.993	-0.55642	0.11733	0.48855	FALSE	213.521	313.231	-0.55285	0.088916	0.19273	FALSE	186.315	280.145	-0.58843	0.042983
ENSGALG00000002631		+	5071178	5115971	1065	486	474	404	213	249	369	88	102	252	146	164	179	19.4693	24.8166	20.2866	13.849	13.0042	16.0059	4.22542	4.91111	11.2272	6.68536	7.89968	7.13882	21.5242	14.2863	6.78791	7.24129	148.404	157.153	-0.082637	0.79778	1	FALSE	195.815	374.632	-0.93598	0.0026899	0.0095749	DOWN	170.809	256.186	-0.58481	0.035091
ENSGALG00000002632		+	1088699	1148350	1947	439	334	287	325	404	340	253	243	272	314	419	283	9.61973	9.56522	7.88302	11.5586	11.5412	8.06707	6.64495	6.39985	6.62862	7.86475	11.0399	6.17367	9.02266	10.3889	6.55781	8.35943	313.913	279.97	0.16509	0.67404	1	FALSE	414.407	287.067	0.52966	0.13934	0.27713	FALSE	361.337	340.691	0.084884	0.80052
ENSGALG00000002634		-	1905650	1919540	2553	1833	1410	1387	711	914	1258	660	1030	810	658	570	722	30.632	30.7952	29.0538	19.2844	19.9127	22.7632	13.22	20.6879	15.0541	12.5689	11.4535	12.0118	30.1603	20.6534	16.3206	12.0114	589.6	913.32	-0.63138	0.039493	0.25174	FALSE	777.658	1258.75	-0.69478	0.010388	0.031387	DOWN	678.418	888.275	-0.38883	0.086869
ENSGALG00000002638		-	5116741	5157334	2651	445	83	65	1430	2500	1954	4377	5051	5157	3949	4345	5070	9.85242	2.40166	1.80388	51.3856	72.1593	46.8431	116.153	134.408	126.98	99.9371	115.671	111.75	4.68598	56.796	125.847	109.119	4045.05	5314.79	-0.39385	0.17521	0.60677	FALSE	5336.98	147.424	5.178	4.9928e-60	1.6258e-57	UP	4655.73	1847.24	1.3336	2.0961e-09
ENSGALG00000002639		+	10547997	10568737	2576	781	719	633	497	692	734	311	358	492	845	643	833	15.3411	18.4579	15.5855	15.8447	17.7207	15.6113	7.32214	8.45186	10.7479	18.9722	15.1868	16.2895	16.4615	16.3922	8.84065	16.8162	702.141	419.742	0.74226	0.018457	0.1498	FALSE	925.942	584.368	0.66405	0.015333	0.044008	UP	807.775	600.077	0.42881	0.072452
ENSGALG00000002643		+	3712267	3717579	1734	6	15	11	17	41	47	43	27	15	144	115	74	0.147627	0.482344	0.33925	0.67887	1.31513	1.25214	1.26811	0.798443	0.410452	4.04981	3.40223	1.81262	0.323074	1.08205	0.825668	3.08822	103.211	31.6487	1.7054	0.0021367	0.029459	UP	136.153	9.15408	3.8947	2.4628e-08	2.3708e-07	UP	118.713	31.7077	1.9046	0.00072875
ENSGALG00000002646		-	1282403	1313156	2595	153	234	183	88	65	97	26	16	11	29	40	39	2.51547	5.02797	3.7713	2.34819	1.39319	1.72678	0.512358	0.316164	0.201129	0.544982	0.790747	0.638337	3.77158	1.82272	0.343217	0.658022	32.8824	19.6663	0.74159	0.20396	0.65924	FALSE	43.4007	159.939	-1.8817	7.7612e-05	0.0004057	DOWN	37.8552	79.4326	-1.0692	0.014114
ENSGALG00000002647		+	10508600	10546820	2759	199	45	37	38	93	135	9	27	30	71	45	68	3.55536	1.05073	0.828599	1.10189	2.16612	2.61157	0.192728	0.579774	0.596083	1.44992	0.966704	1.20948	1.81156	1.95986	0.456195	1.2087	55.4469	23.7346	1.2241	0.018943	0.15182	FALSE	73.0998	70.6387	0.049409	0.96787	1	FALSE	63.7773	79.0717	-0.31012	0.36694
ENSGALG00000002648		-	1825436	1834812	3045	584	502	456	344	412	531	450	684	503	568	418	629	8.18257	9.19244	8.00856	7.82273	7.52565	8.05582	7.55723	11.5186	7.83792	9.09667	7.04213	8.77377	8.46119	7.8014	8.97123	8.30419	485.778	599.19	-0.30272	0.35173	0.83749	FALSE	640.549	421.114	0.6051	0.030081	0.078236	FALSE	558.877	400.033	0.48241	0.051412
ENSGALG00000002649		+	3592013	3626351	4041	1461	1176	1180	674	826	909	699	464	585	592	631	716	16.4814	17.338	16.6854	12.3403	12.1477	11.1031	9.45133	6.29109	7.33929	7.63346	8.559	8.04108	16.8349	11.8637	7.6939	8.07785	587.765	639.225	-0.12108	0.70099	1	FALSE	775.473	1040.93	-0.42473	0.11745	0.24183	FALSE	676.464	755.667	-0.15974	0.51387
ENSGALG00000002651		+	1833806	1839959	3134	3538	3964	4226	1714	1942	2763	794	792	1005	1682	1594	1941	48.1641	70.526	72.112	37.8703	34.4655	40.7272	12.9556	12.9585	15.2155	26.1727	26.0918	26.3057	63.6007	37.6877	13.7099	26.1901	1578.51	940.859	0.74652	0.013178	0.11788	FALSE	2082.26	3260.03	-0.64674	0.01691	0.047764	DOWN	1816.49	1988.41	-0.13046	0.53001
ENSGALG00000002653		-	5130010	5145174	3761	1146	749	799	635	786	910	464	480	609	388	432	472	13.0001	11.1043	11.3611	11.6912	11.6239	11.1774	6.30887	6.54436	7.68306	5.03095	5.89245	5.33042	11.8218	11.4975	6.84543	5.41794	392.115	563.614	-0.52343	0.08716	0.41026	FALSE	517.378	726.931	-0.4906	0.071026	0.16017	FALSE	451.309	728.318	-0.69046	0.0044505
ENSGALG00000002655		-	1319204	1364895	3495	815	712	709	1028	1117	1476	604	399	422	1369	1500	1201	10.556	12.0523	11.5106	21.6101	18.8609	20.6998	9.37671	6.21124	6.07867	20.2675	23.3605	15.4861	11.373	20.3903	7.22221	19.7047	1250.67	523.399	1.2567	4.3556e-05	0.0011233	UP	1650.46	612.492	1.4301	4.4609e-07	3.5498e-06	UP	1439.3	1130.43	0.34849	0.15451
ENSGALG00000002656		+	5149078	5161738	1194	596	620	313	276	336	364	542	282	204	664	510	320	21.2964	28.9535	14.019	16.0063	15.652	14.0831	23.213	12.1108	8.10673	27.1197	21.912	11.3833	21.423	15.2471	14.4769	20.1383	463.444	382.023	0.27873	0.62837	1	FALSE	611.331	417.464	0.5503	0.28478	0.48513	FALSE	533.015	306.595	0.79784	0.077311
ENSGALG00000002659		+	7671912	7683699	2061	2031	1699	1813	682	757	1128	629	704	672	576	509	748	59.595	65.1543	66.6823	32.4793	28.9578	35.8383	22.122	24.8278	21.9293	19.3188	17.9584	21.8504	63.8105	32.4251	22.9597	19.7092	550.63	732.191	-0.41114	0.19327	0.64028	FALSE	726.219	1517.18	-1.0629	0.00011707	0.00058989	DOWN	633.636	793.615	-0.32478	0.17091
ENSGALG00000002663		-	10472558	10508150	7983	956	880	928	423	574	610	188	195	170	220	148	284	5.26828	6.33788	6.4102	3.78333	4.12375	3.63981	1.24177	1.29155	1.04188	1.38577	0.980672	1.55807	6.00545	3.84897	1.19173	1.30817	194.357	202.615	-0.06003	0.93014	1	FALSE	256.229	760.313	-1.5692	1.4858e-07	1.2772e-06	DOWN	223.606	502.161	-1.1672	1.3416e-05
ENSGALG00000002666		+	13067178	13107546	2046	815	842	923	477	468	726	477	443	372	555	572	787	17.5702	23.7236	24.9421	16.6901	13.1533	16.947	12.3256	11.4786	8.91902	13.6763	14.8274	16.8909	22.0786	15.5968	10.9077	15.1315	575.592	474.555	0.27847	0.33613	0.82441	FALSE	759.296	714.655	0.087416	0.67257	0.87677	FALSE	662.474	519.225	0.35151	0.14489
ENSGALG00000002667		-	3792799	3798695	1815	8242	7500	8512	5929	4972	11322	1876	1623	1499	5283	3935	5110	193.74	230.409	250.802	226.2	152.366	288.17	52.8559	45.8534	39.1873	141.947	111.22	119.582	224.984	222.245	45.9655	124.25	4335.11	1833.66	1.2413	2.3971e-05	0.00067442	UP	5716.73	6679.1	-0.22446	0.41047	0.63151	FALSE	4987.16	6781.5	-0.44339	0.12069
ENSGALG00000002673		-	8517217	8520425	645	468	299	301	292	568	521	486	607	616	470	548	607	30.9564	25.8479	24.9565	31.348	48.9804	37.3148	38.5313	48.2568	45.3149	35.5353	43.5849	39.9717	27.2536	39.2144	44.0343	39.6973	492.702	622.161	-0.33657	0.2693	0.74562	FALSE	650.127	287.35	1.1779	7.2036e-05	0.00037948	UP	567.116	427.106	0.40905	0.11355
ENSGALG00000002678		-	2637608	2648518	7017	2753	2582	1658	2156	2629	3926	903	975	1954	1705	3049	1595	29.9248	36.6801	22.5903	38.0361	37.255	46.2076	11.7648	12.7378	23.6214	21.1839	39.8504	17.2601	29.7317	40.4996	16.0413	26.0982	1978.61	1372.08	0.52812	0.39885	0.87684	FALSE	2613.45	1905.65	0.45567	0.42939	0.65377	FALSE	2278.29	2677.15	-0.23275	0.44205
ENSGALG00000002679		-	3736274	3781857	2961	146	204	134	27	41	34	2	5	8	14	21	52	2.10368	3.84155	2.42016	0.631411	0.770157	0.530448	0.0345405	0.0865886	0.128195	0.230574	0.363828	0.745913	2.78846	0.644006	0.0831081	0.446772	25.3498	5.34877	2.2447	0.014174	0.12426	FALSE	33.4362	134.852	-2.0119	0.00017723	0.00085337	DOWN	29.1936	32.1576	-0.13951	0.91993
ENSGALG00000002682		-	7634707	7650589	2169	655	590	635	262	393	487	367	291	247	315	313	487	12.8839	15.1672	15.6564	8.36428	10.0778	10.3722	8.65254	6.87959	5.40328	7.08227	7.40287	9.53658	14.5692	9.60478	6.97847	8.00724	333.63	333.114	0.0022343	0.92345	1	FALSE	440.061	516.784	-0.23186	0.48231	0.70817	FALSE	383.992	351.248	0.12858	0.62999
ENSGALG00000002683		+	13060629	13067489	3240	1752	1495	1422	743	818	1228	720	1029	701	810	800	1049	23.0703	25.7283	23.471	15.8793	14.0424	17.5088	11.3638	16.2854	10.2658	12.1916	12.6666	13.7516	24.0899	15.8102	12.6384	12.8699	801.674	899.016	-0.16533	0.61983	1	FALSE	1057.51	1275.9	-0.27084	0.33064	0.54253	FALSE	922.614	862.237	0.097642	0.70091
ENSGALG00000002686		-	5191255	5199572	2563	636	534	715	289	291	588	404	261	505	313	240	370	10.587	11.6173	14.9188	7.80794	6.31507	10.5982	8.06065	5.22181	9.34895	5.95548	4.80372	6.13163	12.3744	8.2404	7.5438	5.63028	277.198	423.158	-0.61028	0.056053	0.31582	FALSE	365.528	518.997	-0.50574	0.09821	0.20902	FALSE	318.933	355.373	-0.15608	0.49734
ENSGALG00000002689		-	2224678	2232347	1563	476	377	476	196	180	257	116	158	205	183	208	159	12.9931	13.4492	16.2864	8.68329	6.40542	7.59586	3.79521	5.18355	6.22322	5.7097	6.82684	4.32077	14.2429	7.56152	5.06733	5.6191	169.269	173.029	-0.031694	0.85088	1	FALSE	223.394	364.206	-0.70517	0.018302	0.051134	FALSE	194.805	198.728	-0.028763	0.8787
ENSGALG00000002690		-	1843314	1860236	2637	554	583	551	571	1031	971	1031	1376	1843	872	827	956	8.96322	12.3274	11.1742	14.9938	21.7462	17.0103	19.9934	26.757	33.1616	16.126	16.0883	15.3982	10.8216	17.9168	26.6373	15.8709	805.051	1534.31	-0.93044	0.0015937	0.02321	DOWN	1061.99	466.534	1.1867	1.7067e-05	0.00010194	UP	926.404	797.484	0.21619	0.38587
ENSGALG00000002693		+	5199680	5211020	1809	439	425	434	240	348	369	190	225	228	344	254	364	10.3536	13.0998	12.83	9.1867	10.6998	9.42303	5.37096	6.37783	5.98021	9.27345	7.20295	8.54645	12.0945	9.76983	5.90967	8.34095	289.934	234.268	0.30756	0.34565	0.83196	FALSE	382.318	357.758	0.095789	0.69634	0.89699	FALSE	333.556	297.944	0.16289	0.53414
ENSGALG00000002695		+	3785408	3805577	1877	643	410	457	348	410	561	376	300	300	432	425	568	14.6154	12.1796	13.0205	12.8381	12.1494	13.8071	10.2438	8.1957	7.58363	11.2238	11.6156	12.8531	13.2719	12.9315	8.67437	11.8975	429.295	357.85	0.26261	0.38184	0.86348	FALSE	566.289	407.331	0.47534	0.10169	0.21483	FALSE	494.06	408.708	0.27362	0.28259
ENSGALG00000002699		-	7524633	7622902	3755	1878	1445	1442	612	644	1035	349	269	350	582	678	858	25.5333	25.6761	24.5748	13.5047	11.4148	15.2367	5.68735	4.39571	5.29219	9.04464	11.0839	11.6133	25.2614	13.3854	5.12508	10.5806	638.486	352.776	0.8559	0.0059748	0.06567	FALSE	842.418	1295.93	-0.62138	0.022434	0.060916	FALSE	734.951	706.857	0.056231	0.84899
ENSGALG00000002701		-	5213320	5216438	1702	2030	1983	2060	609	714	1078	410	393	527	650	403	681	50.8863	64.9647	64.7269	24.7768	23.3331	29.2592	12.3186	11.8403	14.6917	18.6241	12.1468	16.9946	60.1926	25.7897	12.9502	15.9218	520.323	482.546	0.10874	0.71942	1	FALSE	685.936	1675.3	-1.2883	3.5723e-06	2.4194e-05	DOWN	598.515	739.092	-0.30437	0.19695
ENSGALG00000002703		-	5216873	5221872	1333	2345	1703	1823	1306	1771	1950	1112	1561	1940	1136	903	1465	75.0546	71.2359	73.1364	67.8422	73.8962	67.5783	42.6591	60.0485	69.0544	41.5594	34.7514	46.68	73.1423	69.7722	57.254	40.9969	1049.54	1667.63	-0.66805	0.024994	0.18458	FALSE	1384	1594.19	-0.20399	0.47421	0.69986	FALSE	1207.64	1567.31	-0.3761	0.11107
ENSGALG00000002705		+	5238502	5248079	2916	3241	1809	1814	2960	4140	3796	6912	8371	9053	5929	4859	5690	47.4194	34.5912	33.268	70.2896	78.9672	60.1369	121.214	147.204	147.308	99.1552	85.482	82.8796	38.4262	69.7979	138.575	89.1723	5001.03	8848.72	-0.82324	0.0044027	0.051986	FALSE	6595.95	1831.45	1.8486	9.1375e-12	1.3691e-10	UP	5753.74	3430.54	0.74606	0.0005969
ENSGALG00000002706		-	10439333	10471471	5313	629	448	441	587	820	742	599	446	558	568	619	706	5.05098	4.70167	4.4389	7.65042	8.58436	6.45159	5.76533	4.30452	4.98327	5.21351	5.97676	5.64401	4.73052	7.56212	5.01771	5.61143	573.583	585.139	-0.028776	0.92862	1	FALSE	756.779	410.847	0.88127	0.0021686	0.0079141	UP	660.163	677.196	-0.036752	0.91549
ENSGALG00000002707		+	1729683	1734475	1665	118	159	102	80	59	118	9	5	7	14	13	15	3.02365	5.32473	3.27614	3.32708	1.97093	3.27394	0.276417	0.153987	0.199482	0.410048	0.400539	0.382649	3.87484	2.85732	0.209962	0.397745	12.7388	7.68395	0.72931	0.43233	0.90639	FALSE	16.8042	105.363	-2.6485	3.9078e-07	3.1478e-06	DOWN	14.6586	79.9167	-2.4467	7.6501e-07
ENSGALG00000002708		+	2667332	2767938	2580	3292	924	753	3755	3237	4564	5064	9917	4048	9712	7476	17760	54.4383	19.9695	15.6082	100.781	69.7842	81.72	100.372	197.101	74.4459	183.574	148.65	292.379	30.0053	84.095	123.973	208.201	10297.7	7033.01	0.55011	0.2288	0.69569	FALSE	13576.3	1264.19	3.4248	1.9905e-08	1.9515e-07	UP	11850.9	3646.82	1.7003	0.00017588
ENSGALG00000002710		+	5253421	5283874	1540	410	344	346	264	345	384	175	180	161	294	354	297	11.3587	12.4552	12.0152	11.8705	12.4604	11.519	5.81105	5.99351	4.9605	9.30996	11.7923	8.19141	11.943	11.95	5.58835	9.76455	289.728	188.965	0.61658	0.069842	0.3613	FALSE	382.38	300.705	0.34666	0.27699	0.47478	FALSE	333.472	310.054	0.10504	0.75099
ENSGALG00000002719		+	4897330	4918534	4669	3305	2668	2592	1646	1907	2460	1425	1099	1471	1364	1425	1742	47.9284	50.5659	47.1161	38.7413	36.053	38.6274	24.7691	19.1551	23.7241	22.6096	24.8478	25.1495	48.5368	37.8072	22.5494	24.2023	1369.4	1454.83	-0.087304	0.7691	1	FALSE	1806.61	2334.34	-0.36973	0.16161	0.31234	FALSE	1576.06	1872.72	-0.24881	0.26563
ENSGALG00000002723		-	4191373	4271977	3378	723	362	433	600	746	678	585	530	947	740	1027	860	12.3732	8.09656	9.28843	16.6654	16.6437	12.5635	11.9997	10.9014	18.0239	14.4754	21.1331	14.6521	9.91938	15.2909	13.6417	16.7535	804.864	742.872	0.11563	0.79054	1	FALSE	1062.44	404.35	1.3937	4.3537e-05	0.00023958	UP	926.554	642.065	0.52916	0.046023
ENSGALG00000002725		-	3823063	3827259	1416	1773	1407	1516	802	511	1432	426	856	469	556	690	752	58.4573	60.6281	62.653	42.9168	21.9645	51.1224	16.835	33.921	17.1972	20.9538	27.3546	24.6835	60.5795	38.6679	22.6511	24.3306	605.906	643.243	-0.086271	0.84716	1	FALSE	799.566	1281.85	-0.68094	0.011746	0.034924	DOWN	697.468	840.207	-0.26862	0.42006
ENSGALG00000002726		+	3630055	3710113	5411	4036	1521	1416	3777	5837	5760	9385	7538	8655	9260	11029	12555	36.3891	17.9225	16.0028	55.27	68.6086	56.2316	101.421	81.6847	86.7845	95.4306	119.566	112.693	23.4381	60.0367	89.9633	109.23	9944.89	9345.2	0.08973	0.74936	1	FALSE	13122.5	1811.97	2.8564	2.1211e-24	9.8108e-23	UP	11447.3	4791.1	1.2566	1.2419e-08
ENSGALG00000002728		-	4923167	4932003	2230	82	59	49	604	961	462	1131	1098	928	1137	1468	1503	1.95445	1.83786	1.46393	23.3653	29.861	11.9232	32.3107	31.4542	24.5989	30.9762	42.0715	35.6639	1.75208	21.7165	29.4546	36.2372	1248.73	1158.65	0.10801	0.70557	1	FALSE	1647.99	51.2434	5.0072	9.8604e-50	1.8961e-47	UP	1437.48	655.844	1.1321	0.00010239
ENSGALG00000002729		-	10392753	10431361	6438	238	196	193	129	180	235	280	214	397	97	103	158	2.66093	2.86393	2.70474	2.34082	2.6236	2.84487	3.75221	2.87564	4.93631	1.23961	1.38466	1.75862	2.7432	2.6031	3.85472	1.46096	107.105	321.619	-1.5863	4.6198e-06	0.00016308	DOWN	141.283	171.135	-0.27655	0.46426	0.69024	FALSE	123.281	167.415	-0.44148	0.16051
ENSGALG00000002734		-	3827710	3841196	5177	3190	1885	2228	997	1023	1412	2536	4831	2408	2357	2670	3215	26.2892	20.3024	23.0152	13.3353	10.9909	12.5997	25.05	47.8507	22.0698	22.2025	26.4575	26.377	23.2022	12.3086	31.6568	25.0123	2490.67	3599.85	-0.5314	0.26052	0.7361	FALSE	3286.2	1964.29	0.74241	0.005478	0.017953	UP	2866.83	1072.14	1.419	4.4091e-10
ENSGALG00000002735		+	4272574	4276039	1308	1077	715	801	292	343	454	373	421	414	314	345	410	35.1295	30.4798	32.7493	15.4583	14.5855	16.0343	14.5827	16.5045	15.018	11.7069	13.5309	13.3137	32.7862	15.3594	15.3684	12.8505	323.319	440.758	-0.44703	0.1617	0.58252	FALSE	426.576	701.246	-0.71712	0.010692	0.032136	DOWN	372.132	338.276	0.13761	0.61575
ENSGALG00000002739		-	5245126	5276310	4112	1493	1626	1573	783	753	905	490	423	533	815	888	837	28.2098	40.1523	37.2547	24.0118	18.5483	18.5152	11.0971	9.60607	11.2001	17.6017	20.1746	15.7443	35.2056	20.3584	10.6344	17.8402	775.669	526.411	0.55925	0.075072	0.37624	FALSE	1023.52	1299.74	-0.34468	0.20358	0.37446	FALSE	892.693	773.104	0.2075	0.36517
ENSGALG00000002742		-	4292353	4478144	6749	493	434	497	287	135	197	18	36	25	25	45	24	4.12017	4.74033	5.2064	3.8929	1.47086	1.78268	0.180308	0.361606	0.232362	0.238817	0.452201	0.199682	4.68897	2.38215	0.258092	0.2969	29.2745	28.8675	0.020196	1	1	FALSE	38.667	391.53	-3.3399	1.5168e-20	5.2843e-19	DOWN	33.7087	203.653	-2.5949	0.0024552
ENSGALG00000002744		+	6330204	6628545	6679	65	59	53	89	204	239	7	8	11	3	5	11	0.448009	0.531466	0.457891	0.995603	1.83305	1.78365	0.0578289	0.0662718	0.0843183	0.0236348	0.0414376	0.0754788	0.479122	1.53743	0.069473	0.0468504	5.5607	9.40081	-0.75752	0.50831	0.95589	FALSE	7.33573	48.4748	-2.7242	8.6577e-05	0.00044806	DOWN	6.40423	160.787	-4.65	3.1353e-13
ENSGALG00000002750		+	2252338	2303003	3387	3308	2351	2272	1866	2540	3025	1463	1267	1551	1780	1740	1808	41.6692	38.7036	35.8732	38.149	41.7112	41.2584	22.0885	19.1819	21.7278	25.6287	26.3542	22.6729	38.7487	40.3729	20.9994	24.8852	1622.12	1559.58	0.056715	0.87219	1	FALSE	2140.03	2145.26	-0.0035195	0.93094	1	FALSE	1866.63	2304.36	-0.30393	0.14875
ENSGALG00000002755		-	1924631	1926769	729	202	171	192	54	67	71	10	29	22	25	21	41	11.8219	13.0793	14.0848	5.12924	5.11189	4.49918	0.701471	2.03986	1.43191	1.67238	1.47777	2.3888	12.9953	4.91344	1.39108	1.84631	25.8269	22.165	0.22059	0.71199	1	FALSE	34.056	154.941	-2.1857	2.6476e-07	2.1904e-06	DOWN	29.7225	60.3299	-1.0213	0.038758
ENSGALG00000002756		-	3887285	3890882	3598	338	551	501	54	63	120	3	9	20	5	3	6	4.00793	8.53896	7.44652	1.03925	0.973898	1.54072	0.042638	0.128266	0.263748	0.0677689	0.0427735	0.0708293	6.66447	1.18462	0.144884	0.0604573	4.17367	11.2914	-1.4358	0.1634	0.5855	FALSE	5.50158	392.052	-6.1551	5.7831e-15	1.2207e-13	DOWN	4.80114	71.7691	-3.9019	8.4814e-11
ENSGALG00000002759		+	2987920	3016419	5247	1145	813	676	968	1499	1454	1021	902	1344	2238	3289	1980	9.3102	8.6396	6.88989	12.7747	15.89	12.8014	9.95066	8.81505	12.1537	20.8003	32.1564	16.0279	8.2799	13.822	10.3065	22.9949	2328.48	1183.51	0.97632	0.030079	0.20983	FALSE	3074.51	709.847	2.1148	0.00020447	0.00097284	UP	2680.53	1223.11	1.132	0.015461
ENSGALG00000002762		-	4279919	4293167	4305	787	492	482	621	703	785	695	691	688	819	789	1032	7.79949	6.37245	5.98757	9.98862	9.08272	8.42363	8.2556	8.23065	7.5829	9.27752	9.40197	10.1819	6.71984	9.16499	8.02305	9.62047	796.242	757.912	0.071176	0.79451	1	FALSE	1050.32	472.846	1.1514	4.4709e-05	0.00024526	UP	916.332	664.188	0.46428	0.041817
ENSGALG00000002763		+	2312660	2328060	2007	1482	1261	1198	1725	2026	2638	1282	852	1477	1443	1784	2018	31.504	35.0334	31.9217	59.5153	56.1469	60.7198	32.6646	21.7681	34.9183	35.0623	45.5998	42.7068	32.8197	58.794	29.7837	41.123	1588.07	1309.32	0.27846	0.36358	0.84788	FALSE	2095.6	1076.75	0.96067	0.00031716	0.0014379	UP	1828.07	1986.87	-0.12017	0.57189
ENSGALG00000002764		+	10307410	10329985	1968	3582	2984	3118	2220	2647	3524	1392	1785	2483	2674	2459	3277	101.074	110.043	110.281	101.669	97.3724	107.668	47.0787	60.5363	77.9193	86.2444	83.4299	92.0551	107.133	102.236	61.8448	87.2431	2535.78	2042.36	0.31219	0.30534	0.78966	FALSE	3344.73	2648.66	0.33663	0.18228	0.34259	FALSE	2918.07	2603.06	0.1648	0.46347
ENSGALG00000002769		+	6666081	6675111	1762	941	977	767	349	438	447	438	474	417	230	311	496	22.785	30.9174	23.2791	13.7153	13.8262	11.7194	12.7118	13.7944	11.2292	6.36566	9.05461	11.9564	25.6605	13.087	12.5785	9.12554	308.859	486.534	-0.65559	0.047898	0.28623	FALSE	407.499	738.767	-0.85832	0.0037965	0.01296	DOWN	355.611	388.413	-0.12729	0.7229
ENSGALG00000002771		-	4002528	4005892	865	2208	1290	1605	1301	1193	1913	2188	1713	2330	3938	3004	4051	119.244	91.0494	108.649	114.035	83.9938	111.864	141.631	111.188	139.942	243.092	195.069	217.8	106.314	103.298	130.92	218.654	3320.07	2267.53	0.55009	0.060666	0.3303	FALSE	4378.26	1373.65	1.6723	4.9224e-10	6.0047e-09	UP	3819.65	1372.25	1.4769	6.449e-11
ENSGALG00000002773		-	4305763	4310391	1367	2725	1708	2012	1252	1580	1828	1198	1431	1457	1096	1000	1100	135.186	110.74	125.114	100.808	102.186	98.193	71.2354	85.3238	80.3861	62.1489	59.6509	54.3272	123.68	100.396	78.9818	58.709	971.396	1488.31	-0.61555	0.037066	0.24144	FALSE	1281.4	1739.46	-0.44091	0.084028	0.18407	FALSE	1117.74	1454.37	-0.37981	0.090231
ENSGALG00000002774		+	3039543	3065075	1648	4208	3321	3582	2240	2566	3456	2349	2124	2812	2709	2040	2655	134.38	138.604	143.382	116.099	106.828	119.501	89.9112	81.5225	99.8686	98.8835	78.3319	84.4075	138.789	114.142	90.4341	87.2077	2239.69	2646.56	-0.24082	0.40195	0.87976	FALSE	2953.52	3032.07	-0.037865	0.89275	1	FALSE	2576.61	2567.34	0.0051951	1
ENSGALG00000002775		-	1951910	1959844	1131	412	106	255	80	15	15	31	24	42	23	25	37	15.5417	5.22586	12.0574	4.89795	0.737671	0.612677	1.40164	1.08812	1.762	0.991714	1.13395	1.38951	10.9417	2.08277	1.41726	1.17172	25.4641	35.0631	-0.46149	0.41652	0.89194	FALSE	33.5915	202.578	-2.5923	0.00058998	0.0024919	DOWN	29.3105	39.2283	-0.42048	0.85494
ENSGALG00000002781		-	5573536	5593894	5560	1570	1361	1469	568	751	869	37	77	67	68	65	107	12.0473	13.6489	14.1294	7.07393	7.51275	7.22017	0.340302	0.710142	0.571768	0.596425	0.599727	0.817395	13.2752	7.26895	0.540737	0.671182	71.6664	65.7439	0.12444	0.75924	1	FALSE	94.5218	1207.04	-3.6747	1.7955e-31	1.3618e-29	DOWN	82.4825	680.963	-3.0454	5.7592e-27
ENSGALG00000002783		-	5308463	5317811	990	255	113	110	301	360	404	1832	854	829	1387	1231	622	13.754	7.96556	7.43692	26.3498	25.314	23.5943	118.437	55.3619	49.7277	85.5109	79.8356	33.3993	9.71882	25.086	74.5087	66.2486	1010.92	1301.09	-0.36405	0.52998	0.97063	FALSE	1333.91	125.622	3.4085	1.2899e-05	7.8951e-05	UP	1162.86	334.146	1.7991	0.0031211
ENSGALG00000002784		-	2465249	2469894	2515	1062	871	682	514	596	618	293	509	519	658	578	572	18.785	20.1352	15.1211	14.7561	13.7437	11.8362	6.21194	10.8211	10.2096	13.3036	12.2932	10.0726	18.0138	13.4454	9.08088	11.8898	551.976	478.804	0.20517	0.55261	0.98417	FALSE	728.131	709.857	0.036669	0.95345	1	FALSE	635.072	546.001	0.21802	0.36332
ENSGALG00000002789		+	2491967	2552621	1841	196	360	347	85	98	78	32	25	43	50	76	78	4.5422	10.9034	10.0798	3.19707	2.96078	1.95724	0.88886	0.696331	1.10824	1.32446	2.11775	1.79955	8.50848	2.70503	0.897811	1.74725	61.933	36.1592	0.77635	0.11031	0.47045	FALSE	81.7495	256.17	-1.6478	0.0036663	0.01257	DOWN	71.3083	83.8375	-0.23353	0.60942
ENSGALG00000002790		-	8543269	8558770	1959	1098	565	406	390	605	562	202	209	341	363	471	359	23.9129	16.0816	11.0833	13.7853	17.1773	13.2527	5.27296	5.47068	8.25924	9.03636	12.3339	7.78365	17.0259	14.7384	6.33429	9.71798	366.982	271.024	0.43729	0.21818	0.68198	FALSE	484.413	544.697	-0.16922	0.55527	0.77976	FALSE	422.421	486.943	-0.20507	0.36502
ENSGALG00000002797		+	3715690	3725383	1792	1792	1839	1996	656	763	1011	245	433	521	565	584	667	43.7132	58.6282	61.0306	25.9717	24.2643	26.7032	7.16331	12.6948	14.1341	15.7536	17.1292	16.1979	54.4573	25.6464	11.3307	16.3603	550.483	432.557	0.34781	0.29052	0.77099	FALSE	726.255	1557.79	-1.101	6.2487e-05	0.0003332	DOWN	633.532	755.237	-0.25351	0.27316
ENSGALG00000002798		-	1960586	2009093	4105	846	602	636	486	569	694	394	383	362	383	326	502	10.3838	9.65675	9.78485	9.68152	9.10472	9.22321	5.79634	5.65	4.94139	5.37329	4.8112	6.13405	9.94179	9.33648	5.46257	5.43951	363.217	416.906	-0.19889	0.56996	0.99574	FALSE	479.012	565.02	-0.23824	0.42321	0.64671	FALSE	417.961	546.438	-0.38669	0.13568
ENSGALG00000002800		+	10271683	10289497	1843	86	111	99	79	55	110	82	46	55	47	29	104	2.34599	3.95731	3.38513	3.49766	1.95596	3.24907	2.68111	1.50817	1.66858	1.46549	0.95121	2.82436	3.22948	2.90089	1.95262	1.74702	52.2867	67.2098	-0.36223	0.57812	0.99882	FALSE	68.9095	82.5686	-0.26089	0.74549	0.93457	FALSE	60.1723	76.1893	-0.34049	0.57149
ENSGALG00000002802		-	4361060	4364487	1338	34	52	50	32	14	26	20	28	35	3	6	9	1.08414	2.16701	1.99844	1.65608	0.581977	0.897677	0.764383	1.07308	1.24117	0.109342	0.230044	0.2857	1.74987	1.04524	1.02621	0.208362	5.35736	30.0014	-2.4854	0.00085651	0.014078	DOWN	7.07088	38.2865	-2.4369	0.0011905	0.0046512	DOWN	6.17052	23.4193	-1.9242	0.023518
ENSGALG00000002803		-	4026901	4093219	3744	3022	2293	2287	1701	2018	2344	1033	898	1036	819	833	1043	50.4229	50.002	47.8313	46.0639	43.8959	42.3477	20.6589	18.0084	19.2242	15.6198	16.712	17.3251	49.4188	44.1025	19.2972	16.5523	813.89	1082.49	-0.41144	0.17556	0.6075	FALSE	1073.69	2065.8	-0.94412	0.00040451	0.0017877	DOWN	936.691	1898.9	-1.0195	9.6466e-06
ENSGALG00000002804		+	5549486	5564038	1801	285	95	235	22	23	20	5	7	3	7	8	2	6.75143	2.9412	6.978	0.845855	0.71031	0.513002	0.141969	0.199303	0.0790365	0.189542	0.227872	0.0471671	5.55688	0.689722	0.140103	0.15486	5.3928	5.55692	-0.043251	1	1	FALSE	7.12032	163.907	-4.5248	2.0173e-08	1.9752e-07	DOWN	6.20494	20.8994	-1.752	0.036017
ENSGALG00000002816		+	8806329	8849902	5563	1000	838	937	820	559	775	1023	837	1362	1049	1231	1599	9.62642	10.5429	11.3062	12.8115	7.0153	8.07801	11.8036	9.684	14.5813	11.5424	14.2486	15.324	10.4918	9.30161	12.023	13.705	1167.92	1165.9	0.0024953	0.99424	1	FALSE	1540.94	760.493	1.0188	0.00013774	0.00068346	UP	1344.4	691.919	0.95828	3.5563e-05
ENSGALG00000002818		-	5538068	5543804	2155	946	963	890	1032	696	644	253	273	285	459	424	538	18.7287	24.9169	22.0861	33.1604	17.9637	13.8052	6.00358	6.49598	6.27506	10.3869	10.0933	10.6037	21.9106	21.6431	6.25821	10.3613	429.326	295.651	0.53818	0.090992	0.4213	FALSE	566.306	771.869	-0.44677	0.12279	0.25069	FALSE	494.044	782.469	-0.66339	0.21607
ENSGALG00000002820		-	3732463	3735802	1614	709	676	711	297	305	414	121	146	158	249	197	244	18.7416	23.3538	23.5582	12.7421	10.5107	11.8495	3.83371	4.63851	4.64487	7.52345	6.26149	6.4211	21.8846	11.7007	4.37236	6.73535	209.022	154.538	0.4357	0.21585	0.67848	FALSE	275.665	577.618	-1.0672	0.00033286	0.001499	DOWN	240.477	317.745	-0.40197	0.14077
ENSGALG00000002827		-	5022782	5032195	1988	1331	902	926	742	966	996	951	1212	1383	1067	1022	1333	32.617	28.8883	28.4439	29.5116	30.8612	26.4279	27.9331	35.6971	37.6915	29.8873	30.1139	32.5203	29.9831	28.9336	33.7739	30.8405	1032.29	1286.59	-0.31771	0.28214	0.76109	FALSE	1361.68	853.382	0.67412	0.013364	0.039077	UP	1187.97	848.679	0.4852	0.031935
ENSGALG00000002830		+	4384291	4404329	764	698	476	460	459	507	786	519	583	536	701	633	1063	38.9786	34.7398	32.1989	41.6012	36.9104	47.5261	34.7385	39.1295	33.2883	44.7452	42.5036	59.0967	35.3058	42.0126	35.7188	48.7818	715.659	598.695	0.25745	0.36173	0.8459	FALSE	943.828	440.896	1.0981	7.6853e-05	0.00040208	UP	823.618	540.293	0.60823	0.010759
ENSGALG00000002831		+	8853753	8918179	2757	1411	2352	1993	725	634	1334	287	299	278	288	205	362	26.3339	57.3688	46.6238	21.9608	15.4258	26.9577	6.42012	6.70694	5.77017	6.14381	4.60037	6.72598	43.4422	21.4481	6.29907	5.82339	255.561	316.051	-0.30649	0.38467	0.86607	FALSE	336.949	1623.33	-2.2684	3.7445e-05	0.00020855	DOWN	294.03	824.42	-1.4874	1.4008e-05
ENSGALG00000002832		+	5526112	5528076	906	413	348	311	164	236	301	208	458	362	717	679	1405	19.4485	21.4173	18.3573	12.5344	14.4883	15.3476	11.7401	25.9219	18.9583	38.5933	38.4465	65.8675	19.741	14.1234	18.8734	47.6358	827.886	374.092	1.146	0.0057181	0.063741	FALSE	1091.75	292.317	1.901	1.1924e-05	7.354e-05	UP	952.921	215.694	2.1434	3.1074e-06
ENSGALG00000002836		+	3735864	3808321	2649	1144	851	967	410	586	732	479	524	553	565	468	648	18.425	17.9127	19.5219	10.7174	12.3041	12.7653	9.24679	10.1433	9.9052	10.4013	9.06315	10.39	18.6199	11.9289	9.76509	9.95149	506.643	566.968	-0.1623	0.61136	1	FALSE	668.177	806.653	-0.27172	0.33773	0.55096	FALSE	582.952	532.647	0.1302	0.62675
ENSGALG00000002840		+	4441094	4474651	2748	194	355	259	26	93	144	109	90	56	6	10	15	4.15089	9.92699	6.94627	0.902891	2.59413	3.33611	2.79537	2.31444	1.33255	0.14674	0.257271	0.319514	7.00805	2.27771	2.14745	0.241175	9.24094	94.4123	-3.3529	2.471e-07	1.2314e-05	DOWN	12.1949	228.321	-4.2267	7.6754e-08	6.8587e-07	DOWN	10.6418	76.8199	-2.8517	0.0013649
ENSGALG00000002841		+	5032483	5039896	3725	1338	825	922	604	752	912	895	757	662	772	667	841	15.3248	12.3493	13.2368	11.2279	11.2286	11.3102	12.2867	10.4207	8.43241	10.1068	9.18575	9.58943	13.6369	11.2556	10.3799	9.62732	689.528	850.331	-0.30242	0.34119	0.82805	FALSE	909.459	830.59	0.13087	0.6676	0.873	FALSE	793.395	706.193	0.16798	0.48567
ENSGALG00000002843		-	5340639	5344781	1128	304	183	201	182	183	202	406	289	268	223	284	278	11.7163	9.2176	9.71014	11.3844	9.1947	8.42959	18.7549	13.3869	11.487	9.82378	13.1609	10.6665	10.2147	9.66957	14.5429	11.217	239.096	354.352	-0.56759	0.085194	0.40463	FALSE	315.548	184.878	0.77128	0.01901	0.052844	FALSE	275.228	180.064	0.61211	0.027626
ENSGALG00000002845		+	6694536	7131100	4429	121	49	44	347	631	378	674	607	338	652	768	1202	1.16559	0.616886	0.53128	5.42514	7.92424	3.94265	7.782	7.02768	3.62102	7.17899	8.89551	11.5271	0.771251	5.76401	6.14357	9.20055	782.792	599.994	0.38368	0.22759	0.69412	FALSE	1032.68	55.8048	4.2099	1.8342e-22	7.4784e-21	UP	901.139	431.041	1.0639	0.00091705
ENSGALG00000002846		-	8924782	8949939	1671	789	422	372	520	840	837	216	267	394	315	354	281	20.1449	14.0815	11.9054	21.5483	27.96	23.1394	6.6102	8.1934	11.1877	9.19296	10.8678	7.14254	15.3773	24.2159	8.66376	9.06777	291.982	316.105	-0.11452	0.63983	1	FALSE	385.332	419.837	-0.12373	0.55306	0.77769	FALSE	336.029	682.582	-1.0224	2.5261e-05
ENSGALG00000002847		+	2684735	2686541	1134	1294	966	963	603	615	886	460	520	859	601	528	597	48.6839	47.4983	45.414	36.8206	30.1645	36.093	20.7435	23.5136	35.9418	25.8454	23.8856	22.3606	47.1988	34.3594	26.733	24.0305	524.21	661.632	-0.33588	0.23992	0.70922	FALSE	691.462	874.992	-0.33962	0.20396	0.37494	FALSE	603.16	655.561	-0.12019	0.59722
ENSGALG00000002849		+	5041127	5044158	952	371	262	309	254	369	385	121	142	235	260	163	225	16.6265	15.3454	17.3579	18.475	21.5587	18.6821	6.49959	7.64858	11.7125	13.3186	8.78346	10.0385	16.4433	19.5719	8.62023	10.7135	195.997	179.058	0.1304	0.7554	1	FALSE	258.402	256.026	0.013323	0.97454	1	FALSE	225.428	314.113	-0.47862	0.079973
ENSGALG00000002850		+	10213811	10256744	5602	1255	974	930	590	619	832	490	368	484	459	509	620	9.55796	9.69461	8.87803	7.29283	6.14584	6.86093	4.47291	3.36848	4.09942	3.99568	4.66112	4.7008	9.37686	6.76653	3.98027	4.45253	479.739	489.157	-0.028049	0.93583	1	FALSE	632.949	858.653	-0.43999	0.11133	0.23147	FALSE	552.178	637.856	-0.2081	0.40113
ENSGALG00000002853		-	2038996	2091965	3566	1869	1360	1513	537	644	898	327	458	432	459	389	526	31.3318	29.7965	31.7927	14.6108	14.0745	16.3001	6.57048	9.22799	8.05408	8.79521	7.8411	8.77852	30.9737	14.9951	7.95085	8.47161	414.415	443.195	-0.096866	0.76671	1	FALSE	546.565	1289.06	-1.2379	7.5602e-06	4.8524e-05	DOWN	476.843	642.659	-0.43054	0.073233
ENSGALG00000002854		-	9459677	9469737	3975	139	224	172	114	104	138	106	74	88	124	95	235	1.49191	3.14214	2.31403	1.98589	1.45522	1.60378	1.36366	0.954605	1.05043	1.52127	1.22603	2.51104	2.31602	1.68163	1.1229	1.75278	133.542	98.0627	0.44552	0.21526	0.67754	FALSE	176.056	150.438	0.22687	0.47893	0.70504	FALSE	153.687	112.389	0.4515	0.17937
ENSGALG00000002856		+	5517912	5520926	1701	932	698	816	557	735	897	715	759	803	846	869	1051	24.4998	23.9801	26.8874	23.7642	25.1885	25.5315	22.5281	23.9802	23.4756	25.4199	27.4673	27.5047	25.1224	24.8281	23.328	26.7973	836.485	830.001	0.011226	0.96985	1	FALSE	1103.54	666.879	0.72663	0.0079149	0.02482	UP	962.695	678.941	0.50379	0.035471
ENSGALG00000002861		+	2092217	2096349	2887	663	592	566	269	305	419	209	233	301	297	189	286	9.79786	11.4338	10.4845	6.45197	5.87607	6.70455	3.702	4.13846	4.94697	5.01685	3.35838	4.20768	10.572	6.3442	4.26248	4.1943	232.61	269.207	-0.2108	0.51923	0.96346	FALSE	306.669	498.954	-0.70223	0.019521	0.054094	FALSE	267.559	308.341	-0.20467	0.45052
ENSGALG00000002863		+	9079518	9134685	2029	3104	2506	2194	1522	1672	2195	1186	1036	1376	1548	1612	1996	78.5002	82.8286	69.5502	62.4722	55.1258	60.1066	35.9507	31.4901	38.7011	44.7484	49.0191	50.2538	76.9597	59.2349	35.3806	48.0071	1557.49	1307.75	0.25214	0.39956	0.87796	FALSE	2054.73	2121.77	-0.046321	0.86069	1	FALSE	1792.53	1681.97	0.09185	0.67524
ENSGALG00000002866		-	2690870	2723639	1833	442	283	276	260	274	335	427	244	234	335	278	303	12.3414	10.3271	9.65968	11.7825	9.97381	10.128	14.2903	8.18834	7.26629	10.6916	9.33333	8.42253	10.776	10.6281	9.91498	9.48249	278.753	333.95	-0.26064	0.52172	0.96541	FALSE	367.671	269.136	0.45008	0.16244	0.31336	FALSE	320.705	273.269	0.23092	0.3876
ENSGALG00000002870		+	4584748	4595583	1398	1203	862	945	865	1076	1472	1059	869	936	988	929	988	42.3475	39.6569	41.6971	49.4197	49.3791	56.1058	44.6818	36.766	36.6432	39.7535	39.3213	34.624	41.2338	51.6349	39.3637	37.8996	883.902	1047.71	-0.24527	0.41128	0.88691	FALSE	1166.05	817.194	0.51288	0.066458	0.15149	FALSE	1017.09	1054.08	-0.051533	0.7494
ENSGALG00000002877		-	5050116	5059719	3264	1107	710	685	296	378	557	267	283	295	290	290	458	14.4698	12.1289	11.2232	6.27955	6.44133	7.88329	4.1831	4.44596	4.28837	4.33281	4.55788	5.95989	12.6073	6.86806	4.30581	4.95019	310.359	308.139	0.010355	0.93806	1	FALSE	409.365	672.589	-0.71634	0.012566	0.037033	DOWN	357.213	377.635	-0.08021	0.74349
ENSGALG00000002878		+	9159663	9173391	2184	149	94	90	119	146	141	213	128	100	334	336	254	3.21384	2.64982	2.43329	4.16589	4.10545	3.29303	5.50669	3.31828	2.3988	8.23458	8.71421	5.45419	2.76565	3.85479	3.74126	7.46766	284.646	163.296	0.80168	0.037267	0.24237	FALSE	375.603	89.4101	2.0707	2.4004e-08	2.3143e-07	UP	327.53	128.415	1.3508	1.6911e-05
ENSGALG00000002880		-	5510770	5515297	1989	984	748	859	389	437	607	617	668	671	915	814	988	21.1069	20.9692	23.0959	13.5426	12.2203	14.098	15.8631	17.2215	16.0069	22.434	20.9945	21.0982	21.724	13.2869	16.3638	21.5089	822.723	713.726	0.20504	0.49803	0.94961	FALSE	1085.2	706.681	0.61882	0.023724	0.063832	FALSE	946.676	444.883	1.0894	7.6937e-06
ENSGALG00000002881		+	4615588	4620386	502	977	657	828	461	618	724	637	789	1180	439	477	723	83.0339	72.9753	88.2071	63.5893	68.4729	66.625	64.8893	80.594	111.532	42.6464	48.745	61.1727	81.4054	66.2291	85.6716	50.8547	490.483	938.923	-0.9368	0.0021483	0.029584	DOWN	647.019	668.476	-0.047066	0.90943	1	FALSE	564.576	560.225	0.011162	0.9321
ENSGALG00000002882		+	9179299	9184374	1501	372	315	373	194	211	294	180	206	263	216	168	254	10.5737	11.7016	13.2894	8.94969	7.81872	9.04835	6.13238	7.03746	8.31371	7.01769	5.74174	7.18747	11.8549	8.60559	7.16118	6.64897	191.729	235.131	-0.2944	0.38529	0.86659	FALSE	252.829	291.074	-0.20322	0.56027	0.78363	FALSE	220.597	217.405	0.02103	0.93033
ENSGALG00000002883		+	3136662	3287034	4290	680	607	562	496	616	715	340	328	358	406	439	517	6.76264	7.88943	7.00577	8.00592	7.98652	7.6993	4.05283	3.92054	3.95955	4.6152	5.24955	5.11866	7.21928	7.89725	3.97764	4.99447	412.158	374.24	0.13923	0.65984	1	FALSE	543.78	506.25	0.10317	0.70553	0.90428	FALSE	474.371	570.632	-0.26654	0.28121
ENSGALG00000002888		-	3822317	3944648	5834	891	343	285	604	960	1126	646	702	703	647	729	969	6.61686	3.32904	2.65297	7.28004	9.29427	9.05422	5.75016	6.2658	5.80611	5.49206	6.50958	7.16402	4.19962	8.54284	5.94069	6.38855	705.616	748.408	-0.084942	0.80401	1	FALSE	930.927	394.08	1.2402	9.1354e-05	0.00047039	UP	812.204	827.752	-0.027355	0.87195
ENSGALG00000002891		-	2747214	2760913	1765	4875	2926	3079	7438	11250	10561	37349	34391	36612	9609	8835	10572	117.84	92.4366	93.2914	291.809	354.521	276.416	1082.11	999.147	984.235	265.494	256.789	254.411	101.189	307.582	1021.83	258.898	8788.42	39575.9	-2.1709	6.0521e-13	7.6104e-11	DOWN	11592.7	2919.72	1.9893	1.338e-13	2.4606e-12	UP	10112.9	9154.48	0.14365	0.49966
ENSGALG00000002892		-	7767063	7786126	1464	310	328	351	93	108	170	40	31	56	66	37	83	9.0341	12.4924	12.8216	4.39875	4.10314	5.36427	1.39719	1.0858	1.81496	2.19849	1.29651	2.40802	11.4494	4.62205	1.43265	1.96767	55.245	45.8654	0.26844	0.55978	0.98906	FALSE	72.8142	274.142	-1.9126	1.1154e-07	9.7217e-07	DOWN	63.5494	113.933	-0.84224	0.023271
ENSGALG00000002893		-	9230034	9239581	1163	270	173	113	202	112	190	2096	752	417	187	69	107	9.90486	8.29432	5.19608	12.027	5.35639	7.54704	92.1613	33.1564	17.0128	7.84121	3.04358	3.90775	7.79842	8.31016	47.4435	4.93085	110.131	1224.28	-3.4746	0.02315	0.17491	FALSE	145.098	148.094	-0.029486	0.91409	1	FALSE	126.578	162.048	-0.35639	0.55483
ENSGALG00000002897		-	10142631	10150156	1548	68	80	110	32	56	57	6	3	3	5	8	8	1.87414	2.8816	3.80013	1.43142	2.01211	1.70101	0.198206	0.0993755	0.0919539	0.157514	0.265115	0.219504	2.85196	1.71484	0.129845	0.214044	6.3806	4.43391	0.52511	0.70278	1	FALSE	8.4228	72.2699	-3.101	3.8348e-07	3.096e-06	DOWN	7.34687	44.7976	-2.6082	5.0518e-05
ENSGALG00000002899		-	4478299	4515607	3326	1556	978	1091	387	399	458	214	325	376	552	407	658	35.3115	29.0065	31.0344	14.2541	11.8045	11.2541	5.82094	8.86451	9.48965	14.3187	11.1058	14.8659	31.7841	12.4376	8.05837	13.4301	484.903	331.078	0.55052	0.08176	0.39448	FALSE	639.377	977.048	-0.61176	0.027126	0.071635	FALSE	557.893	393.404	0.50398	0.031995
ENSGALG00000002900		+	5104162	5110492	2211	566	300	367	94	136	226	112	128	112	82	87	122	10.9217	7.56566	8.87675	2.94392	3.42124	4.72196	2.5904	2.96859	2.40353	1.80862	2.01858	2.34366	9.12139	3.69571	2.65417	2.05695	87.4106	128.782	-0.55905	0.15581	0.57279	FALSE	115.311	329.799	-1.5161	3.6736e-06	2.4832e-05	DOWN	100.609	137.732	-0.4531	0.14574
ENSGALG00000002904		-	7790268	7824279	1090	366	284	325	216	271	329	71	91	137	158	138	142	14.3258	14.528	15.9453	13.7219	13.8286	13.9435	3.33096	4.28099	5.96368	7.0689	6.49483	5.53331	14.9331	13.8313	4.52521	6.36568	133.527	107.654	0.31072	0.4536	0.92271	FALSE	176.135	266.211	-0.59588	0.061004	0.1411	FALSE	153.629	253.944	-0.72506	0.011055
ENSGALG00000002906		+	4062043	4067663	2725	4651	3215	3439	2079	2340	2856	1913	1625	2224	2234	2096	2500	72.8189	65.7853	67.4905	52.8293	47.7621	48.4166	35.8993	30.5785	38.7247	39.9796	39.4584	38.967	68.6982	49.6693	35.0675	39.4683	2068.54	2093.58	-0.017359	0.93651	1	FALSE	2728.67	3060.82	-0.16572	0.50223	0.72701	FALSE	2380.35	2278.42	0.06314	0.76528
ENSGALG00000002908		-	2527220	2545564	3019	681	547	587	159	257	311	15	36	23	10	16	26	14.3408	15.0544	15.4944	5.43431	7.0555	7.09126	0.378607	0.911155	0.538652	0.240703	0.405131	0.545076	14.9632	6.52702	0.609472	0.39697	15.4476	27.0459	-0.80803	0.23118	0.69893	FALSE	20.3835	495.724	-4.6041	2.4297e-33	2.0603e-31	DOWN	17.789	223.045	-3.6483	2.8685e-21
ENSGALG00000002911		+	57097209	57149346	2312	857	1091	1092	114	157	226	114	128	94	1251	865	1169	18.6643	31.0531	29.8102	4.02956	4.45758	5.32938	2.97583	3.35046	2.27674	31.1418	22.6515	25.3456	26.5092	4.60551	2.86768	26.3797	993.212	123.462	3.008	1.9475e-19	6.6388e-17	UP	1309.61	849.248	0.62488	0.015144	0.043562	UP	1142.51	152.044	2.9096	1.9004e-28
ENSGALG00000002913		+	4518239	4520623	1037	792	632	741	593	692	850	544	491	636	843	658	824	32.5845	33.9823	38.2135	39.5971	37.116	37.8654	26.8261	24.2791	29.1004	39.6433	32.5508	33.7498	34.9267	38.1928	26.7352	35.3147	704.108	607.428	0.21308	0.49756	0.94945	FALSE	928.579	592.419	0.64841	0.018418	0.051394	FALSE	810.054	666.854	0.28065	0.23782
ENSGALG00000002921		-	2801672	2817362	3234	1959	1186	1477	788	996	1154	604	1024	1255	965	990	1131	44.3627	35.1009	41.9253	28.9623	29.4044	28.2962	16.3943	27.8707	31.607	24.9786	26.9569	25.4979	40.463	28.8876	25.2907	25.8111	935.511	1040.08	-0.15287	0.56757	0.99469	FALSE	1234.21	1246.84	-0.014688	0.91218	1	FALSE	1076.64	916.767	0.2319	0.32447
ENSGALG00000002922		+	4177695	4256719	9622	9150	6838	6709	3141	3866	5638	1297	1358	1585	2889	3239	3150	40.5714	39.6258	37.288	22.6042	22.3476	27.0684	6.89306	7.23708	7.81599	14.6421	17.2687	13.9049	39.1617	24.0067	7.31538	15.2719	2829.21	1541.92	0.87567	0.003524	0.043772	UP	3733.3	6159.82	-0.72244	0.0042509	0.014345	DOWN	3256.21	3890.47	-0.25675	0.18928
ENSGALG00000002932	NEM2	+	5120226	5122254	1333	20407	15861	17785	10035	10824	15038	8562	8739	9592	5631	4786	6040	1147.1	1165.21	1253.11	915.509	793.195	915.274	576.86	590.404	599.636	361.797	323.479	338.001	1188.47	874.659	588.967	341.092	4977.69	9799.45	-0.97722	0.00083656	0.013857	DOWN	6565.24	14752.2	-1.168	6.6965e-06	4.3392e-05	DOWN	5727.38	11172.9	-0.96406	9.3763e-06
ENSGALG00000002937		+	5483531	5490234	2511	4089	3253	3453	1375	1943	2329	1077	1237	1410	1383	1351	1429	106.962	111.21	113.219	58.3762	66.2602	65.9657	33.7675	38.8906	41.019	41.3513	42.4929	37.2136	110.464	63.534	37.8924	40.3526	1266.53	1353.23	-0.095526	0.71792	1	FALSE	1670.9	2946	-0.81813	0.0016989	0.0063657	DOWN	1457.46	1746.6	-0.2611	0.2117
ENSGALG00000002942		+	7841428	7988525	8415	3701	2807	2816	1995	2303	2588	1196	998	1229	1868	2252	1796	20.8835	20.7003	19.9173	18.2705	16.9414	15.812	8.08889	6.76831	7.71245	12.0481	15.2793	10.089	20.5004	17.008	7.52322	12.4722	1817.32	1247.59	0.54267	0.077629	0.38376	FALSE	2398.56	2534.05	-0.079277	0.6767	0.88075	FALSE	2091.68	2165.05	-0.049744	0.77721
ENSGALG00000002943		-	5344523	5362178	7018	5306	4215	4496	2081	3030	3453	2391	2127	2388	2601	2823	3104	32.2566	33.4887	34.2602	20.5327	24.0139	22.7293	17.4222	15.5412	16.1451	18.0738	20.6354	18.7859	33.3352	22.4253	16.3695	19.165	2588.08	2520.42	0.038219	0.90175	1	FALSE	3414.74	3825.44	-0.16385	0.51814	0.74257	FALSE	2978.68	2653.15	0.16697	0.49088
ENSGALG00000002944		+	2817507	2918510	5008	99	60	47	375	682	303	32	128	76	37	43	66	0.843403	0.668038	0.501892	5.18506	7.5745	2.79499	0.326755	1.31061	0.720061	0.360295	0.440473	0.559761	0.671111	5.18485	0.78581	0.45351	43.6335	86.0636	-0.97997	0.19242	0.63881	FALSE	57.5623	54.9019	0.068269	0.90717	1	FALSE	50.2291	438.485	-3.1259	9.4299e-05
ENSGALG00000002945		-	3328395	3380411	1749	408	339	308	242	212	302	337	297	256	117	141	135	13.3489	14.4956	12.6314	12.8506	9.04258	10.6987	13.2157	11.6791	9.31499	4.37552	5.54698	4.39723	13.492	10.864	11.4032	4.77324	119.856	326.957	-1.4478	2.5118e-05	0.00070084	DOWN	158.172	287.558	-0.86236	0.0068988	0.022001	DOWN	137.957	238.142	-0.7876	0.0080253
ENSGALG00000002952		+	3406350	3428169	1830	265	291	216	156	209	224	296	293	621	403	536	517	6.17816	8.86658	6.31218	5.90283	6.35227	5.65457	8.27138	8.21005	16.1013	10.7393	15.0255	11.9995	7.11897	5.96989	10.8609	12.5881	443.613	433.16	0.034401	0.99563	1	FALSE	585.495	212.836	1.4599	1.0511e-06	7.8169e-06	UP	510.676	184.09	1.472	4.3311e-08
ENSGALG00000002954		-	5125936	5160288	3343	1104	691	782	462	582	603	439	266	293	394	437	486	15.9019	13.0079	14.1188	10.8005	10.9288	9.40448	7.57908	4.60496	4.69356	6.48683	7.56853	6.96906	14.3429	10.3779	5.62587	7.00814	399.418	366.751	0.1231	0.67746	1	FALSE	527.006	694.681	-0.39853	0.13998	0.27794	FALSE	459.714	517.791	-0.17163	0.50672
ENSGALG00000002955		+	7446665	7466142	2844	727	308	414	152	256	327	535	735	1065	659	579	778	10.9872	6.08351	7.84271	3.72838	5.04386	5.35106	9.69126	13.3508	17.9002	11.384	10.5216	11.7056	8.30448	4.70776	13.6474	11.2037	607.961	840.786	-0.46776	0.11282	0.47684	FALSE	801.865	383.393	1.0645	0.00027452	0.0012659	UP	699.576	224.203	1.6417	3.3587e-10
ENSGALG00000002957		-	2096875	2103590	3042	37	9	16	12	6	21	11	4	9	4	4	5	0.518928	0.164967	0.281279	0.273155	0.109705	0.318906	0.184914	0.0674264	0.140379	0.0641242	0.0674553	0.0698126	0.321725	0.233922	0.130907	0.0671307	3.92695	8.74747	-1.1555	0.32796	0.81542	FALSE	5.18039	16.0068	-1.6276	0.099176	0.21072	FALSE	4.51936	11.9384	-1.4014	0.18921
ENSGALG00000002960		+	4260456	4264048	1587	61	16	37	8	10	15	6	10	10	7	6	11	1.70434	0.584245	1.2958	0.362776	0.364246	0.45379	0.200932	0.335807	0.310728	0.223553	0.201571	0.305969	1.1948	0.393604	0.282489	0.243697	7.14267	9.43338	-0.40131	0.72868	1	FALSE	9.41898	29.8637	-1.6647	0.025553	0.068076	FALSE	8.21996	10.1237	-0.30053	0.79405
ENSGALG00000002964		+	4523964	4558143	4266	1337	1108	1116	598	811	936	322	400	459	555	500	572	22.1437	23.9833	23.1684	16.0747	17.5109	16.7854	6.39215	7.96239	8.45448	10.5068	9.95725	9.43134	23.0984	16.7903	7.60301	9.96511	493.792	428.591	0.2043	0.53722	0.97454	FALSE	651.355	972.818	-0.57873	0.034808	0.088385	FALSE	568.183	728.861	-0.35929	0.12509
ENSGALG00000002967		-	8214087	8229826	3180	509	369	397	211	275	334	772	285	358	420	352	484	6.82897	6.47014	6.67637	4.59454	4.80994	4.85201	12.4144	4.59565	5.34166	6.44086	5.67846	6.4646	6.65849	4.75216	7.45058	6.19464	378.609	523.035	-0.4662	0.46007	0.92854	FALSE	499.33	346.219	0.52831	0.069295	0.15696	FALSE	435.639	254.601	0.7749	0.0032431
ENSGALG00000002968		-	2222383	2241964	3036	479	397	363	169	219	237	149	166	197	106	99	151	8.39613	9.09461	7.97559	4.80787	5.00446	4.49811	3.13042	3.49717	3.8403	2.12377	2.08655	2.63499	8.48878	4.77015	3.4893	2.28177	106.697	185.937	-0.8013	0.027768	0.19931	FALSE	140.726	337.711	-1.2629	0.00010955	0.00055519	DOWN	122.792	195.606	-0.67174	0.034337
ENSGALG00000002969		-	3521626	3533172	2196	644	540	536	458	500	678	498	356	451	520	496	544	12.7439	13.9656	13.2951	14.7097	12.899	14.5273	11.8118	8.46702	9.92539	11.7619	11.8018	10.717	13.3349	14.0453	10.0681	11.4269	474.014	476.544	-0.0076802	0.97615	1	FALSE	625.323	470.029	0.41185	0.15118	0.2961	FALSE	545.459	509.675	0.097893	0.71976
ENSGALG00000002971		-	10206726	10259504	9246	2793	2096	1941	1689	2317	2621	1666	1543	1941	2019	2122	2306	15.4354	15.1387	13.4458	15.1495	16.6933	15.6838	11.0356	10.2489	11.9297	12.7538	14.1008	12.6872	14.6733	15.8422	11.0714	13.1806	1958.03	1872.76	0.064237	0.85061	1	FALSE	2583.36	1851.46	0.48059	0.075106	0.1676	FALSE	2253.44	2061.11	0.1287	0.59615
ENSGALG00000002973		-	5478574	5483356	1845	1167	911	957	536	673	834	1065	1240	1580	1692	1432	1716	26.986	27.5319	27.7391	20.1166	20.2886	20.882	29.5182	34.4631	40.6332	44.7224	39.8164	39.5043	27.419	20.4291	34.8715	41.3477	1467.09	1407.24	0.060092	0.87239	1	FALSE	1935.03	827.158	1.2261	5.9293e-06	3.8801e-05	UP	1688	634.886	1.4107	2.0533e-09
ENSGALG00000002980		+	8157125	8275706	3056	581	361	375	254	455	535	127	73	62	78	101	108	10.9973	8.93033	8.89722	7.80309	11.2277	10.9648	2.88129	1.66073	1.30514	1.68757	2.2987	2.03513	9.60829	9.99855	1.94905	2.00714	87.0767	96.9183	-0.15448	0.75558	1	FALSE	114.915	354.043	-1.6234	5.2602e-07	4.1254e-06	DOWN	100.24	380.33	-1.9238	1.8241e-11
ENSGALG00000002981		+	668720	679472	2712	331	329	346	208	252	311	155	186	164	234	208	251	5.20718	6.76426	6.82281	5.31081	5.16826	5.29753	2.92267	3.51684	2.86929	4.20773	3.93449	3.93104	6.26475	5.25887	3.10293	4.02442	209.896	184.599	0.18528	0.58536	1	FALSE	276.86	277.846	-0.0051322	0.98074	1	FALSE	241.518	240.184	0.0079908	0.9941
ENSGALG00000002984		+	10198636	10200864	981	761	481	525	475	525	602	342	413	367	520	409	463	33.0963	27.3395	28.6198	33.5283	29.7663	28.3485	17.8277	21.5879	17.7508	25.8497	21.388	20.0463	29.6852	30.5477	19.0554	22.428	423.202	410.024	0.045638	0.89296	1	FALSE	558.149	476.137	0.22927	0.46715	0.69295	FALSE	486.863	504.399	-0.051047	0.85557
ENSGALG00000002985		+	5152628	5169675	1803	961	633	789	357	477	514	179	174	232	232	200	355	23.6177	20.3314	24.3055	14.2399	15.2828	13.6778	5.27279	5.13959	6.34101	6.51718	5.91011	8.68564	22.7516	14.4001	5.58446	7.03764	234.539	212.232	0.14418	0.64468	1	FALSE	309.292	646.051	-1.0627	0.00032869	0.0014824	DOWN	269.911	421.234	-0.64214	0.018467
ENSGALG00000002987		+	5397323	5403025	1386	37	70	70	31	19	100	35	38	36	130	76	215	1.13895	2.81611	2.70092	1.54876	0.762473	3.33303	1.29134	1.40588	1.23242	4.57406	2.81297	6.58868	2.21866	1.88142	1.30988	4.65857	123.697	39.8298	1.6349	0.001329	0.020064	UP	163.029	50.2964	1.6966	0.0012319	0.0047908	UP	142.321	43.8187	1.6995	0.0059647
ENSGALG00000003005		+	3543223	3555508	2256	291	42	27	51	22	65	2	3	5	4	5	3	5.50324	1.03806	0.640032	1.56537	0.542397	1.331	0.0453344	0.0681885	0.10516	0.0864654	0.113696	0.0564814	2.39378	1.14626	0.0728943	0.0855477	3.72361	3.58237	0.05579	1	1	FALSE	4.91553	88.1409	-4.1644	0.060165	0.13954	FALSE	4.28565	43.3369	-3.338	4.368e-05
ENSGALG00000003010		-	2102368	2172556	7111	1762	1194	1577	523	1410	863	175	220	302	252	272	307	20.3946	18.0619	22.8799	9.82502	21.2764	10.8158	2.42784	3.06053	3.88751	3.33401	3.78555	3.53758	20.4454	13.9724	3.12529	3.55238	251.928	251.67	0.0014743	0.96614	1	FALSE	332.389	1232.95	-1.8912	2.4969e-11	3.5598e-10	DOWN	289.95	871.482	-1.5877	0.0096562
ENSGALG00000003011		+	5886792	5907213	2525	263	309	245	107	172	158	133	207	166	171	116	212	4.44384	6.82357	5.18897	2.93433	3.78879	2.89067	2.69357	4.20376	3.11937	3.3026	2.35674	3.56613	5.48546	3.2046	3.3389	3.07516	149.041	184.774	-0.31005	0.41146	0.88691	FALSE	196.492	226.332	-0.20396	0.62217	0.83906	FALSE	171.467	136.495	0.32909	0.26086
ENSGALG00000003014		+	3561047	3566864	1491	35	12	6	25	10	7	18	6	1	7	4	8	1.00151	0.448764	0.215204	1.16105	0.373041	0.216882	0.617351	0.206349	0.0318231	0.228951	0.137625	0.227895	0.555159	0.583656	0.285174	0.198157	5.66889	9.46917	-0.74017	0.61273	1	FALSE	7.47215	13.5077	-0.85419	0.37304	0.59114	FALSE	6.52072	14.5457	-1.1575	0.36449
ENSGALG00000003015		+	5406929	5413790	1594	8846	11467	10244	4379	3688	10172	2686	1777	1415	5372	4877	6680	284.407	481.829	412.834	228.503	154.58	354.11	103.508	68.6666	50.5948	197.418	188.537	213.81	393.023	245.731	74.2563	199.922	5099.2	2172.53	1.2309	2.1029e-05	0.00060321	UP	6725.73	8525.86	-0.34215	0.23131	0.41388	FALSE	5867.92	5483.09	0.097859	0.87238
ENSGALG00000003016		-	4069606	4082988	2428	35	21	37	12	7	15	3	11	3	14	10	15	0.615012	0.482264	0.814948	0.342231	0.160355	0.285394	0.0631844	0.232313	0.0586263	0.281191	0.211284	0.262401	0.637408	0.26266	0.118041	0.251625	11.737	6.29805	0.89809	0.34602	0.83227	FALSE	15.476	25.3396	-0.71136	0.3366	0.54953	FALSE	13.5026	10.6997	0.33567	0.70497
ENSGALG00000003021		-	3569395	3580686	1365	218	119	112	108	180	178	47	75	68	178	135	144	6.81378	4.86103	4.38796	5.47871	7.33455	6.02407	1.76077	2.81746	2.36372	6.35929	5.0736	4.48077	5.35426	6.27911	2.31398	5.30456	139.302	69.1482	1.0105	0.010192	0.098609	FALSE	183.717	119.436	0.62125	0.097837	0.20844	FALSE	160.244	144.605	0.14815	0.68291
ENSGALG00000003022		-	4311449	4314449	2006	141	81	70	68	113	97	26	39	46	40	26	37	3.18121	2.3884	1.97963	2.49003	3.32369	2.36964	0.703103	1.05755	1.15421	1.03155	0.705338	0.831062	2.51641	2.72779	0.971623	0.855983	31.1022	40.149	-0.36835	0.48104	0.94048	FALSE	41.0064	77.7491	-0.92298	0.042484	0.10478	FALSE	35.7751	87.032	-1.2826	0.0026769
ENSGALG00000003024		-	3671339	3676081	2273	1601	1084	1196	804	1033	1257	649	743	932	767	644	791	30.0508	26.5916	28.139	24.4931	25.2775	25.5469	14.601	16.7617	19.4552	16.4557	14.5346	14.7809	28.2605	25.1058	16.9393	15.2571	666.856	842.378	-0.33709	0.25304	0.72617	FALSE	879.536	1050.36	-0.25607	0.32924	0.54084	FALSE	767.268	961.348	-0.32533	0.15628
ENSGALG00000003025		-	9513721	9518480	1297	3	3	2	4	6	5	14	9	12	13	10	11	0.0986838	0.128972	0.0824645	0.213554	0.257303	0.178087	0.551982	0.355821	0.438997	0.488793	0.395526	0.360227	0.103373	0.216315	0.448933	0.414849	10.3505	12.7882	-0.30512	0.74195	1	FALSE	13.6507	2.18969	2.6402	0.030532	0.079236	FALSE	11.9069	4.73096	1.3316	0.21487
ENSGALG00000003026		+	693146	750746	3605	630	538	533	672	977	798	800	798	945	1374	1396	1210	7.69496	8.58812	8.16029	13.3216	15.5571	10.5538	11.7119	11.7148	12.8367	19.1827	20.5023	14.7133	8.14779	13.1442	12.0878	18.1328	1219.92	925.128	0.39906	0.20505	0.66147	FALSE	1609.65	465.295	1.7905	1.8777e-10	2.4135e-09	UP	1403.79	774.063	0.85881	0.00022009
ENSGALG00000003029		-	4315183	4317951	1276	268	159	172	173	249	241	300	482	503	440	395	539	12.7045	9.85074	10.2203	13.3104	15.3883	12.3702	17.0457	27.4621	26.5183	23.8414	22.5149	25.4372	10.9252	13.6896	23.6754	23.9312	413.983	465.911	-0.17048	0.58204	0.99924	FALSE	546.028	160.754	1.7641	1.1086e-08	1.1281e-07	UP	476.384	207.699	1.1976	5.3145e-06
ENSGALG00000003031		-	5414295	5420886	2397	447	361	440	195	262	351	340	269	393	393	417	465	7.95617	8.39757	9.81661	5.63318	6.07949	6.76459	7.25351	5.75458	7.77937	7.9955	8.92449	8.23964	8.72345	6.15909	6.92915	8.38654	386.786	363.872	0.088102	0.80661	1	FALSE	510.312	342.062	0.57712	0.047373	0.11475	FALSE	445.15	248.767	0.8395	0.001892
ENSGALG00000003033		+	5924877	5940217	1125	137	124	144	104	129	110	23	28	34	29	31	64	5.19556	6.14587	6.84521	6.40129	6.3778	4.51692	1.04547	1.27625	1.43399	1.25709	1.41359	2.4163	6.06221	5.76534	1.2519	1.69566	36.593	30.8091	0.24821	0.62434	1	FALSE	48.261	111.559	-1.2089	0.0062861	0.020287	DOWN	42.1253	109.243	-1.3748	0.00087552
ENSGALG00000003035		+	4318428	4322198	786	85	45	58	51	108	119	106	110	196	76	119	125	4.61382	3.1923	3.94623	4.49298	7.64249	6.99402	6.89637	7.17628	11.8319	4.71533	7.76676	6.75477	3.91745	6.3765	8.63484	6.41229	97.0303	148.109	-0.61016	0.08843	0.41351	FALSE	128.078	50.3605	1.3467	0.0012149	0.004732	UP	111.723	84.6534	0.40028	0.30923
ENSGALG00000003039		-	4108253	4113303	891	752	724	786	368	412	727	146	189	196	316	304	311	36.0085	45.308	47.1761	28.5994	25.719	37.6929	8.37939	10.8771	10.4375	17.2954	17.5029	14.8254	42.8309	30.6704	9.89801	16.5412	283.657	193.106	0.55475	0.10519	0.45732	FALSE	374.22	624.137	-0.73798	0.010563	0.031828	DOWN	326.405	460.043	-0.4951	0.037021
ENSGALG00000003042		+	2241873	2246385	2546	1458	1110	1152	696	847	1212	1023	1319	1306	979	793	1166	24.4323	24.3097	24.1975	18.9294	18.5037	21.9911	20.5473	26.5654	24.3391	18.7519	15.9783	19.452	24.3131	19.8081	23.8173	18.0607	883.496	1328.31	-0.5883	0.052105	0.30119	FALSE	1165.12	1012.08	0.20315	0.4312	0.65599	FALSE	1016.57	849.334	0.2593	0.27921
ENSGALG00000003045		+	2252980	2259130	4424	2322	1647	1742	734	988	1448	122	232	187	211	249	370	29.5986	27.438	27.8336	15.1854	16.4186	19.9855	1.86398	3.55436	2.65098	3.07431	3.81644	4.69536	28.2901	17.1965	2.68977	3.86204	248.379	197.077	0.33379	0.30385	0.7882	FALSE	327.679	1548.14	-2.2402	4.1602e-15	8.9359e-14	DOWN	285.926	969.846	-1.7621	1.0343e-12
ENSGALG00000003046		-	3585431	3590548	1164	4779	3127	3503	2002	2249	3266	1595	1851	2059	2098	1964	2213	175.165	149.792	160.94	119.096	107.466	129.618	70.0721	81.5422	83.9312	87.897	86.5573	80.7517	161.966	118.727	78.5152	85.0686	1904.93	2001.4	-0.071272	0.78701	1	FALSE	2512.91	3082.78	-0.29487	0.23411	0.41751	FALSE	2192.02	2326.44	-0.085863	0.64601
ENSGALG00000003047		+	3676512	3687043	3408	1086	977	872	866	1238	1366	431	457	757	708	596	888	13.5955	15.9849	13.6834	17.5956	20.2048	18.5163	6.46718	6.87616	10.5394	10.1311	8.97143	11.0672	14.4213	18.7722	7.96092	10.0566	658.476	592.381	0.15261	0.64191	1	FALSE	868.405	803.288	0.11245	0.63485	0.84949	FALSE	757.697	1078.41	-0.50922	0.030972
ENSGALG00000003052		+	9475461	9510234	1815	986	714	740	665	931	911	988	954	808	892	965	1112	23.9153	22.6332	22.4979	26.1784	29.4386	23.9252	28.7229	27.8107	21.7954	24.7298	28.1434	26.8511	23.0155	26.5141	26.1097	26.5748	899.282	1009.31	-0.16652	0.60189	1	FALSE	1186.48	661.891	0.84203	0.0023147	0.0083783	UP	1035.02	786.09	0.39689	0.085841
ENSGALG00000003053		-	4327094	4334049	1321	4550	3178	3054	2774	3515	4406	2746	2804	2590	3904	3456	4149	150.833	137.686	126.902	149.25	151.908	158.15	109.109	111.719	95.4863	147.929	137.756	136.927	138.474	153.103	105.438	140.87	3486.73	2978.96	0.22707	0.42748	0.90304	FALSE	4599.1	2913.01	0.65884	0.012949	0.037997	UP	4012	3319.2	0.27349	0.22877
ENSGALG00000003058		+	3693225	3701042	2220	16	30	21	23	22	24	55	53	33	15	22	29	0.30749	0.753499	0.505875	0.717401	0.551193	0.499414	1.26691	1.2242	0.705311	0.329503	0.508376	0.55484	0.522288	0.589336	1.06547	0.46424	19.8171	52.0968	-1.3944	0.01061	0.10136	FALSE	26.1519	18.9423	0.4653	0.45214	0.6777	FALSE	22.8175	22.0015	0.052543	0.90969
ENSGALG00000003059		+	5980780	6011456	2086	507	463	530	944	900	1022	524	583	470	1226	609	957	10.3695	12.376	13.5875	31.3361	23.9973	22.6328	12.8456	14.3312	10.6906	28.6614	14.9768	19.4859	12.111	25.9887	12.6225	21.0414	842.974	578.297	0.54368	0.1084	0.4663	FALSE	1111.02	413.235	1.4269	0.00053084	0.0022712	UP	969.3	911.664	0.088442	0.70499
ENSGALG00000003063		-	3590684	3595588	1220	250	210	259	287	413	465	56	75	118	152	101	137	8.74268	9.59785	11.3532	16.2895	18.8289	17.6074	2.34728	3.15232	4.58925	6.07582	4.24695	4.76962	9.8979	17.5753	3.36295	5.0308	117.956	89.4845	0.39854	0.33042	0.81852	FALSE	155.525	197.552	-0.34509	0.32441	0.53482	FALSE	135.679	361.448	-1.4136	5.4089e-07
ENSGALG00000003065		+	2258878	2283007	2511	993	520	636	544	805	1146	517	662	521	580	426	664	16.872	11.547	13.5453	15.0017	17.8313	21.0834	10.5289	13.5189	9.84489	11.2643	8.70318	11.2317	13.9881	17.9721	11.2975	10.3997	501.596	622.583	-0.31174	0.34024	0.82742	FALSE	661.395	574.382	0.2035	0.49022	0.71595	FALSE	577.084	760.786	-0.39871	0.08127
ENSGALG00000003067		+	9458054	9461044	1146	1671	1240	1594	1005	1452	1828	1461	1339	1649	1442	1158	1452	62.2094	60.3325	74.3842	60.7251	70.4719	73.6876	65.1933	59.9136	68.2741	61.3624	51.8369	53.8152	65.642	68.2949	64.4603	55.6715	1226.67	1619.03	-0.40038	0.17382	0.60429	FALSE	1617.79	1230.72	0.39453	0.13627	0.27224	FALSE	1411.31	1319.33	0.097227	0.731
ENSGALG00000003068		-	5438063	5451028	2370	489	469	447	313	304	348	285	277	315	449	375	465	8.93101	11.1947	10.2332	9.27809	7.23827	6.88191	6.23892	6.08046	6.3982	9.37335	8.23519	8.4548	10.1197	7.79942	6.23919	8.68778	390.233	319.516	0.28845	0.37017	0.8534	FALSE	514.684	386.463	0.41336	0.14373	0.28414	FALSE	448.991	306.423	0.55116	0.026328
ENSGALG00000003071		-	2207706	2210646	964	535	385	392	151	214	285	99	147	175	101	106	103	23.6778	22.2689	21.7463	10.8464	12.3473	13.6575	5.25165	7.81933	8.61353	5.10935	5.64084	4.5382	22.5643	12.2837	7.22817	5.09613	94.5794	152.259	-0.68693	0.056475	0.31726	FALSE	124.793	355.612	-1.5108	2.4819e-06	1.7323e-05	DOWN	108.844	199.589	-0.87477	0.0036412
ENSGALG00000003072		+	5421017	5443294	3597	1744	1645	1858	585	810	1038	469	438	552	735	700	882	20.6857	25.5	27.6237	11.2617	12.525	13.3309	6.6676	6.244	7.28146	9.96479	9.98327	10.4148	24.6031	12.3725	6.73102	10.121	700.018	530.457	0.40016	0.19486	0.64318	FALSE	923.399	1447.52	-0.64856	0.018819	0.052365	FALSE	805.57	750.031	0.10306	0.70929
ENSGALG00000003073		+	8665351	8710772	3154	394	560	439	44	36	61	30	37	73	73	49	57	6.28871	11.6816	8.78299	1.13983	0.749096	1.05423	0.573931	0.709793	1.29582	1.33182	0.940399	0.905731	8.91778	0.981051	0.859847	1.05932	54.4517	50.0497	0.12161	0.86924	1	FALSE	71.7993	389.532	-2.4397	1.624e-07	1.3887e-06	DOWN	62.6291	44.07	0.50704	0.25875
ENSGALG00000003074		+	3704908	3725461	2120	1878	717	511	1540	2050	2071	154	367	210	884	556	694	55.4105	27.6481	18.8986	73.7462	78.8532	66.1629	5.44615	13.0145	6.89082	29.813	19.7252	20.3852	33.9857	72.9208	8.45049	23.3078	647.917	267.86	1.2743	0.00070006	0.012028	UP	854.243	802.444	0.090246	0.96449	1	FALSE	745.174	1776.72	-1.2536	6.5738e-08
ENSGALG00000003078		-	6019995	6033354	3028	2725	2054	2158	1877	1920	2143	2156	1446	1929	1579	1802	1708	62.9454	62.008	62.4829	70.3695	57.8187	53.5991	59.6924	40.1449	49.5548	41.6905	50.0499	39.2775	62.4788	60.5958	49.7974	43.6726	1553.24	2019.33	-0.37859	0.18923	0.63375	FALSE	2049.67	1886.82	0.11944	0.69965	0.90016	FALSE	1787.69	1882.91	-0.074866	0.76418
ENSGALG00000003079		+	9434454	9456535	1626	895	538	695	438	665	787	540	626	844	581	545	629	30.1854	23.7141	29.3813	23.9757	29.2392	28.74	21.8293	25.3754	31.6572	22.3979	22.1015	21.1195	27.7603	27.3183	26.2873	21.8729	532.243	726.992	-0.44985	0.12935	0.51556	FALSE	702.107	574.423	0.28958	0.32759	0.53893	FALSE	612.463	582.701	0.071868	0.83315
ENSGALG00000003081		-	4492613	4529747	3756	1496	987	850	674	781	957	326	399	464	454	420	539	17.0384	14.6914	12.1347	12.4589	11.5962	11.8018	4.45028	5.46178	5.8772	5.9103	5.75171	6.11145	14.6215	11.9523	5.26309	5.92448	426.699	431.432	-0.015913	0.95074	1	FALSE	562.838	894.976	-0.66913	0.014031	0.04075	DOWN	491.024	753.826	-0.61844	0.011313
ENSGALG00000003082		+	5495906	5510648	2830	1001	991	842	398	479	571	290	383	505	367	650	422	15.0908	19.5255	15.9112	9.73831	9.41419	9.32078	5.24021	6.93971	8.46691	6.32413	11.7826	6.33358	16.8425	9.49109	6.88228	8.14678	444.929	425.522	0.064339	0.95728	1	FALSE	587.591	778.968	-0.40675	0.18439	0.34592	FALSE	512.326	452.322	0.17971	0.68814
ENSGALG00000003084		+	2215971	2222614	1030	2415	1982	2291	850	1059	1297	564	641	822	672	507	639	100.033	107.295	118.95	57.1437	57.1864	58.1708	28.0014	31.9117	37.8664	31.8166	25.2514	26.3504	108.76	57.5003	32.5932	27.8061	550.633	734.365	-0.41541	0.16395	0.58593	FALSE	726.143	1832.26	-1.3353	9.4248e-07	7.0757e-06	DOWN	633.457	997.559	-0.65516	0.0051823
ENSGALG00000003086		-	4114485	4128598	2909	1606	1282	1233	764	955	1101	1005	764	704	717	591	834	23.5541	24.573	22.6671	18.186	18.2597	17.4842	17.6669	13.4672	11.4828	12.0198	10.4222	12.1771	23.5981	17.9766	14.2056	11.5397	645.108	909.167	-0.495	0.11749	0.48903	FALSE	850.778	1122.16	-0.39942	0.14863	0.29214	FALSE	742.275	880.828	-0.24691	0.31159
ENSGALG00000003091		-	793825	828456	2859	1181	957	1006	434	561	697	138	182	247	235	214	378	17.6238	18.6643	18.8174	10.5114	10.914	11.2621	2.46832	3.26427	4.09923	4.00844	3.83985	5.61566	18.3685	10.8959	3.27728	4.48798	246.329	204.655	0.26739	0.41928	0.8941	FALSE	324.857	858.699	-1.4023	1.5932e-06	1.1535e-05	DOWN	283.497	524.802	-0.88844	0.00067014
ENSGALG00000003092		+	2202505	2211560	1170	1757	1355	1346	1048	1337	1538	980	862	990	1019	1002	1198	64.0693	64.5755	61.5228	62.0244	63.5594	60.7258	42.8329	37.779	40.1485	42.4727	43.9336	43.4905	63.3892	62.1032	40.2535	43.2989	974.365	1033.15	-0.084521	0.78105	1	FALSE	1285.38	1212.46	0.084259	0.76236	0.94723	FALSE	1121.31	1224.02	-0.12645	0.57877
ENSGALG00000003096		-	2284256	2334193	1895	390	396	317	200	241	333	292	173	145	247	257	457	8.78051	11.652	8.94596	7.30816	7.07362	8.11779	7.87972	4.6813	3.6306	6.35637	6.95727	10.2431	9.79282	7.49985	5.39721	7.85224	285.654	225.604	0.34048	0.33843	0.82644	FALSE	376.766	303.231	0.31325	0.23759	0.42221	FALSE	328.81	239.34	0.45819	0.08129
ENSGALG00000003099		+	6095734	6104125	1834	161	146	128	135	154	176	224	220	258	307	372	375	3.74534	4.43882	3.73239	5.09708	4.67041	4.43319	6.24577	6.1511	6.67483	8.1632	10.4054	8.6847	3.97218	4.73356	6.35723	9.08443	320.749	255.511	0.32806	0.33052	0.81863	FALSE	423.276	119.063	1.8299	1.1905e-08	1.2054e-07	UP	369.199	146.149	1.337	1.9152e-06
ENSGALG00000003101		+	2214998	2219153	1984	1406	1049	1103	885	1433	1382	1513	1968	2501	1557	1244	1667	30.2349	29.4814	29.7311	30.8879	40.1734	32.1787	38.9973	50.8643	59.8125	38.2709	32.1658	35.6876	29.8158	34.4133	49.8914	35.3747	1349.03	2163.5	-0.68144	0.0196	0.15529	FALSE	1779.1	967.199	0.87926	0.0010358	0.0041152	UP	1552.12	1151.75	0.43041	0.05872
ENSGALG00000003103		-	2557713	2564932	4568	81	71	103	26	5	19	9	8	9	59	50	26	0.756525	0.866656	1.20584	0.394125	0.0608804	0.192145	0.100752	0.0898035	0.0934838	0.629865	0.561512	0.241752	0.943005	0.215717	0.0946798	0.47771	42.0897	9.48859	2.1492	0.0013018	0.019792	UP	55.5327	70.5118	-0.34453	0.41015	0.63117	FALSE	48.4128	16.4526	1.5571	0.018947
ENSGALG00000003106		-	2376245	2489922	2181	54	113	72	80	89	95	17	18	15	35	23	84	1.07257	2.93331	1.79257	2.57895	2.30457	2.04311	0.404717	0.429702	0.331342	0.794612	0.549299	1.66099	1.93281	2.30888	0.388587	1.00164	41.1663	18.3338	1.167	0.077989	0.38433	FALSE	54.2558	67.8074	-0.32167	0.76135	0.94677	FALSE	47.3786	83.4779	-0.81716	0.072685
ENSGALG00000003108		-	5527953	5625658	4359	3872	1982	2060	2162	2436	2882	1583	1570	1565	1391	1601	1468	53.3751	35.7073	35.5945	48.3707	43.7775	43.0166	26.1552	26.0117	23.9924	21.9173	26.5366	20.146	41.559	45.0549	25.3864	22.8667	1362.99	1724.14	-0.3391	0.23966	0.70878	FALSE	1798.66	2102.42	-0.22513	0.30182	0.50649	FALSE	1568.72	2347.37	-0.58145	0.0084899
ENSGALG00000003111		+	832254	836956	978	366	280	338	259	279	296	113	111	170	207	217	310	15.9664	15.9637	18.4822	18.3378	15.8672	13.9816	5.90849	5.81987	8.24765	10.3217	11.3825	13.4631	16.8041	16.0622	6.65867	11.7224	220.327	142.371	0.62999	0.071686	0.3665	FALSE	290.644	268.826	0.11258	0.67861	0.88238	FALSE	253.593	264.359	-0.059983	0.92663
ENSGALG00000003113		+	10108227	10113801	2196	335	513	399	77	62	292	56	77	115	275	301	303	7.27355	14.5569	10.8589	2.71341	1.75494	6.86472	1.45735	2.00936	2.77687	6.82482	7.85813	6.54943	10.8965	3.77769	2.08119	7.07746	267.713	89.223	1.5852	1.2519e-05	0.00038642	UP	353.246	349.893	0.013756	0.90577	1	FALSE	308.111	124.854	1.3032	0.0018972
ENSGALG00000003118		+	2221234	2236659	4374	1297	1226	1233	934	794	1216	506	421	410	533	414	670	13.7994	17.0475	16.4435	16.1283	11.0131	14.0085	6.45273	5.38353	4.85132	6.48193	5.29628	7.09665	15.7635	13.7167	5.56252	6.29162	484.536	490.196	-0.016755	0.98924	1	FALSE	638.929	1033.55	-0.69389	0.015346	0.044035	DOWN	557.51	924.499	-0.72967	0.0030327
ENSGALG00000003120		+	4635075	4766293	7224	3277	2089	2449	1830	2037	2719	1450	1367	1672	1690	2097	2199	41.5856	34.6462	38.9554	37.6912	33.6998	37.3606	22.055	20.8497	23.5971	24.5138	31.9975	27.7812	38.3957	36.2506	22.1673	28.0975	1818.29	1633.14	0.15493	0.61892	1	FALSE	2399.51	2111.04	0.18479	0.52411	0.74866	FALSE	2093.03	2051.5	0.028915	0.92977
ENSGALG00000003123		+	5427312	5436287	5328	1869	2317	2374	1709	1225	1849	234	223	261	686	606	784	14.9661	24.248	23.8283	22.2108	12.7881	16.0315	2.24589	2.1462	2.32432	6.27887	5.83477	6.24993	21.0142	17.0102	2.2388	6.12119	627.013	261.472	1.2618	7.2322e-05	0.001727	UP	827.015	1831.08	-1.1467	0.00018387	0.00088257	DOWN	721.493	1521.74	-1.0767	0.00062
ENSGALG00000003124		-	2238252	2241286	1886	324	281	278	92	128	201	117	134	188	91	74	115	7.32939	8.30766	7.88279	3.37779	3.77487	4.92331	3.17235	3.64328	4.72973	2.353	2.01282	2.58988	7.83995	4.02532	3.84845	2.31856	83.9971	158.636	-0.9173	0.014124	0.12412	FALSE	110.77	241.739	-1.1259	0.0011963	0.0046708	DOWN	96.6516	127.943	-0.40463	0.2097
ENSGALG00000003126		-	3073321	3475854	4210	107	49	24	307	577	417	982	570	700	745	820	831	1.13165	0.67729	0.318165	5.26974	7.95562	4.77532	12.4484	7.2455	8.23346	9.0062	10.4278	8.7496	0.709035	6.00023	9.30911	9.39454	729.509	826.045	-0.17929	0.5587	0.98843	FALSE	962.584	46.6751	4.3662	2.3433e-38	2.5778e-36	UP	839.601	408.721	1.0386	2.1314e-05
ENSGALG00000003128		+	2675951	2684090	1779	577	556	491	179	242	253	109	143	180	312	235	345	14.3541	18.0769	15.3107	7.2273	7.84847	6.81489	3.25012	4.27564	4.97999	8.8718	7.02941	8.54433	15.9139	7.29689	4.16858	8.14851	268.501	156.263	0.78095	0.022753	0.17292	FALSE	354.06	446.079	-0.33331	0.28495	0.48536	FALSE	308.91	210.882	0.55075	0.041516
ENSGALG00000003129		-	2247858	2251407	2129	189	131	152	165	196	219	124	130	118	132	99	131	3.78748	3.43092	3.81808	5.36655	5.12052	4.75194	2.9784	3.1311	2.62982	3.02357	2.38547	2.61348	3.67882	5.07967	2.91311	2.67417	109.436	136.145	-0.31505	0.41099	0.88691	FALSE	144.314	128.09	0.17205	0.64145	0.8535	FALSE	125.899	182.105	-0.5325	0.093347
ENSGALG00000003130		-	3733488	3739178	2740	1034	760	866	427	489	580	366	436	432	450	467	406	17.4161	16.7299	18.2835	11.6729	10.7376	10.5778	7.38896	8.82634	8.09224	8.66361	9.45795	6.80791	17.4765	10.9961	8.10251	8.30982	405.417	449.812	-0.14991	0.59784	1	FALSE	534.952	723.963	-0.43651	0.10148	0.21453	FALSE	466.538	468.916	-0.0073333	0.93648
ENSGALG00000003131		+	6337106	6344590	1716	243	185	167	166	211	236	146	123	156	126	122	192	6.04162	6.01131	5.20446	6.6985	6.8391	6.35327	4.35084	3.67551	4.31348	3.58076	3.64718	4.75234	5.75246	6.63029	4.11327	3.99342	131.631	154.756	-0.23349	0.54553	0.97931	FALSE	173.617	161.33	0.1059	0.73061	0.92317	FALSE	151.497	191.66	-0.33926	0.29136
ENSGALG00000003135		+	8746641	9091849	14430	3094	1543	1394	3254	5525	4389	6155	6763	5420	3890	3792	4819	19.9672	13.0141	11.2765	34.083	46.4835	30.6691	47.61	52.4568	38.9002	28.6948	29.425	30.9609	14.7526	37.0785	46.3223	29.6936	3774.55	6726.76	-0.83361	0.0050134	0.057675	FALSE	4979.15	1593.56	1.6436	1.4646e-09	1.6968e-08	UP	4343.85	4136.54	0.07055	0.70609
ENSGALG00000003136		-	3645916	3763784	1999	23	85	39	10	28	22	22	21	26	37	45	74	0.54455	2.63014	1.15741	0.384266	0.864246	0.563989	0.624317	0.597577	0.684603	1.00131	1.28107	1.74422	1.44403	0.604167	0.635499	1.3422	46.4505	25.0897	0.8886	0.087958	0.4125	FALSE	61.2781	42.4595	0.52929	0.29244	0.49457	FALSE	53.476	18.4198	1.5376	0.0036637
ENSGALG00000003137		-	4781351	4792268	681	130	207	235	53	50	152	27	12	13	3	17	24	8.55919	17.8119	19.3941	5.66354	4.2917	10.8361	2.13072	0.949589	0.951893	0.225771	1.34583	1.57311	15.2551	6.93043	1.34407	1.04824	13.0602	19.2193	-0.55738	0.50168	0.95227	FALSE	17.2477	161.744	-3.2292	2.9196e-06	2.0119e-05	DOWN	15.0521	75.5586	-2.3276	0.0024645
ENSGALG00000003138		-	19319352	19323273	2047	27	28	21	19	12	19	8	19	25	49	51	51	0.562743	0.762701	0.548628	0.642721	0.32606	0.428784	0.199852	0.475954	0.579485	1.16735	1.27811	1.05822	0.624691	0.465855	0.41843	1.16789	46.0195	18.653	1.3028	0.022335	0.17068	FALSE	60.7189	20.8912	1.5393	0.0044164	0.014832	UP	52.9602	16.0003	1.7268	0.0013192
ENSGALG00000003143		+	866750	888736	4618	2475	2058	1964	1100	1099	1764	574	524	562	790	816	734	22.8658	24.8488	22.7439	16.494	13.2366	17.646	6.35617	5.81844	5.77434	8.34247	9.06466	6.75096	23.4862	15.7922	5.98298	8.05269	716.156	606.289	0.24027	0.45499	0.92418	FALSE	944.952	1772.97	-0.90785	0.00056769	0.002407	DOWN	824.128	1226.93	-0.57412	0.009405
ENSGALG00000003144		-	6353980	6361372	2692	296	405	292	161	202	271	109	94	115	471	473	804	5.56572	9.95256	6.88217	4.91336	4.95166	5.51744	2.45657	2.12433	2.40482	10.123	10.694	15.0503	7.46682	5.12748	2.32858	11.9558	520.891	115.858	2.1686	1.0341e-10	9.5229e-09	UP	687.03	276.784	1.3116	6.1197e-06	3.9929e-05	UP	599.55	195.969	1.6133	9.5885e-09
ENSGALG00000003146		+	4884285	4896278	1689	264	150	172	42	64	60	36	27	21	17	14	14	8.42436	6.25568	6.87977	2.17523	2.66246	2.07311	1.37692	1.03553	0.74526	0.620067	0.53717	0.444754	7.1866	2.3036	1.05257	0.533997	13.7401	31.0034	-1.174	0.067585	0.35397	FALSE	18.1235	157.109	-3.1158	3.9263e-12	6.1545e-11	DOWN	15.8072	51.938	-1.7162	0.0016914
ENSGALG00000003147		+	2688941	2721644	4205	2863	2318	2077	1435	1674	2173	2727	2035	1936	1899	1841	2114	29.0482	30.737	26.4148	23.6305	22.1423	23.8724	33.1632	24.8158	21.8454	22.0232	22.4596	21.3532	28.7334	23.2151	26.6081	21.9453	1775.17	2461.34	-0.47149	0.11696	0.48779	FALSE	2341.81	1974.7	0.24599	0.36006	0.57607	FALSE	2042.82	1643.65	0.31366	0.17189
ENSGALG00000003149		-	4622273	4659503	8028	1024	728	858	1198	1083	714	702	795	1157	966	1251	1190	5.44198	5.05636	5.71553	10.3332	7.50335	4.1086	4.47164	5.07796	6.83827	5.86801	7.99402	6.29597	5.40463	7.31506	5.46262	6.71933	1038.83	958.229	0.11652	0.76097	1	FALSE	1371.05	709.632	0.95014	0.00061685	0.0025955	UP	1195.83	986.963	0.27694	0.34876
ENSGALG00000003153		+	3739329	3744161	1300	3117	3155	3251	1034	1036	1695	433	641	786	804	728	875	102.296	135.323	133.737	55.0762	44.3252	60.2322	17.0326	25.2839	28.6879	30.1602	28.7279	28.5883	123.785	53.2112	23.6682	29.1588	729.016	672.171	0.11712	0.73806	1	FALSE	961.618	2631.48	-1.4523	8.1696e-08	7.2605e-07	DOWN	838.867	1163.81	-0.47234	0.03595
ENSGALG00000003154		+	888916	909119	2757	803	912	769	403	534	725	236	206	322	449	430	372	12.5677	18.6545	15.0861	10.2368	10.8956	12.2861	4.42714	3.87499	5.60467	8.03234	8.09204	5.79616	15.4361	11.1395	4.6356	7.30684	383.616	276.458	0.47261	0.16845	0.5943	FALSE	506.132	687.714	-0.4423	0.11301	0.23446	FALSE	441.399	511.643	-0.21305	0.3135
ENSGALG00000003155		+	5617156	5619074	1002	254	183	183	197	183	272	74	73	72	67	48	98	10.8151	10.1835	9.76698	13.614	10.1582	12.5402	3.7766	3.73581	3.40945	3.26083	2.45747	4.15414	10.2552	12.1041	3.64062	3.29082	63.2598	80.0585	-0.33977	0.46686	0.93321	FALSE	83.4012	167.983	-1.0102	0.0076119	0.023996	DOWN	72.7885	203.953	-1.4865	8.4493e-06
ENSGALG00000003158		-	6362406	6367020	1398	829	559	587	261	350	397	312	357	332	329	286	391	25.2995	22.2956	22.4547	12.9277	13.925	13.1186	11.4126	13.0945	11.2681	11.4765	10.4948	11.8794	23.3499	13.3237	11.9251	11.2836	303.193	365.67	-0.27031	0.41677	0.89223	FALSE	399.885	533.689	-0.41641	0.14698	0.28962	FALSE	348.88	313.867	0.15258	0.55693
ENSGALG00000003160		+	3746346	3756801	1309	211	65	78	136	142	164	81	183	107	344	295	460	6.87713	2.76878	3.18663	7.19426	6.03368	5.78771	3.16434	7.1687	3.8785	12.8156	11.5611	14.9259	4.27751	6.33855	4.73718	13.1009	329.414	135.946	1.2769	0.0001384	0.0030595	UP	434.434	91.5156	2.247	1.6496e-11	2.4066e-10	UP	379.069	139.608	1.4411	1.6912e-07
ENSGALG00000003161		+	3758241	3760332	1379	344	123	101	177	154	228	134	383	124	376	300	597	10.6429	4.97342	3.91682	8.88784	6.21141	7.63789	4.9691	14.2418	4.26656	13.2967	11.1602	18.3879	6.51104	7.57904	7.82581	14.2816	377.872	237.175	0.67194	0.17933	0.6149	FALSE	498.241	146.646	1.7645	1.482e-05	8.961e-05	UP	434.843	175.688	1.3075	1.6648e-05
ENSGALG00000003162		-	5398850	5404671	1149	524	383	438	272	338	385	300	273	286	380	376	354	19.457	18.5863	20.3859	16.3921	16.3618	15.479	13.3518	12.1835	11.8104	16.1282	16.7874	13.086	19.4764	16.0776	12.4486	15.3338	339.22	313.937	0.11174	0.75207	1	FALSE	447.557	365.982	0.2903	0.35629	0.57192	FALSE	390.345	311.148	0.32715	0.22878
ENSGALG00000003163		+	2264902	2382477	1080	94	99	69	23	15	68	19	7	4	6	8	18	3.71337	5.11123	3.41666	1.47466	0.772505	2.90863	0.899637	0.332356	0.175734	0.270925	0.379998	0.7079	4.08042	1.7186	0.469242	0.452941	9.37898	11.2412	-0.2613	0.88105	1	FALSE	12.3708	71.9816	-2.5407	1.1154e-05	6.9223e-05	DOWN	10.7997	31.1911	-1.5301	0.073153
ENSGALG00000003164		-	4681329	4689650	1011	26	47	36	19	33	35	53	67	60	82	44	72	1.0972	2.59216	1.90427	1.30134	1.8155	1.59926	2.68078	3.39823	2.81592	3.95534	2.23263	3.02485	1.86454	1.57203	2.96498	3.07094	59.6197	65.7258	-0.14067	0.77476	1	FALSE	78.5837	30.8044	1.3511	0.0034304	0.011855	UP	68.5636	26.8191	1.3542	0.0040729
ENSGALG00000003165		+	9099466	9144569	3983	1793	1388	1499	830	1019	1234	912	753	733	1027	965	1470	28.7259	29.0625	30.1028	21.5821	21.2832	21.4065	17.513	14.4995	13.0603	18.807	18.5897	23.446	29.2971	21.424	15.0243	20.2809	1037.58	879.315	0.23876	0.38609	0.8672	FALSE	1368.51	1275.76	0.10125	0.65814	0.86527	FALSE	1194.1	960.873	0.31351	0.15745
ENSGALG00000003168		-	9711746	9742375	2214	403	219	184	214	352	284	186	99	184	201	171	277	7.7659	5.51545	4.44444	6.69304	8.84299	5.92575	4.29608	2.29291	3.9433	4.42731	3.96218	5.31405	5.9086	7.15392	3.51076	4.56784	194.229	170.466	0.18828	0.57063	0.99574	FALSE	256.143	213.718	0.26124	0.43812	0.66329	FALSE	223.508	267.231	-0.25776	0.40836
ENSGALG00000003169		+	2405120	2446586	1889	3844	3064	3416	1477	1751	2517	1895	1640	2747	1006	1180	1200	86.8192	90.4422	96.7081	54.1422	51.5571	61.5537	51.2997	44.5186	68.9996	25.9709	32.0454	26.9819	91.3232	55.751	54.9393	28.3327	1030.29	2269.12	-1.1391	0.00010275	0.0023694	DOWN	1359.56	2821.22	-1.0532	6.2865e-05	0.00033478	DOWN	1185.87	1773.38	-0.58055	0.007734
ENSGALG00000003172		+	9165000	9184327	2457	428	364	328	311	461	376	349	277	237	262	136	235	7.43195	8.26058	7.13913	8.7648	10.4359	7.06944	7.26369	5.78101	4.57681	5.20017	2.83955	4.06243	7.61056	8.75671	5.87384	4.03405	190.291	317.593	-0.73897	0.031487	0.21655	FALSE	250.806	305.625	-0.28519	0.38257	0.6014	FALSE	218.835	362.779	-0.72925	0.012382
ENSGALG00000003175		+	7365891	7376849	1917	200	201	186	106	165	158	141	126	154	141	87	146	4.45115	5.8464	5.18881	3.82887	4.78736	3.80748	3.76127	3.37037	3.8117	3.58689	2.32816	3.23485	5.16212	4.14124	3.64778	3.04997	112.266	153.299	-0.44942	0.23022	0.69744	FALSE	147.999	161.768	-0.12833	0.77833	0.95514	FALSE	129.136	133.89	-0.052155	0.91132
ENSGALG00000003181		+	7348592	7351670	860	633	436	412	263	308	388	271	241	271	234	198	259	31.4029	28.2685	25.6198	21.176	19.9199	20.8418	16.1142	14.3697	14.9517	13.269	11.8109	12.7916	28.4304	20.6459	15.1452	12.6238	208.706	285.754	-0.4533	0.17736	0.61074	FALSE	275.263	399.626	-0.53784	0.070132	0.15854	FALSE	240.141	298.96	-0.31607	0.25057
ENSGALG00000003183		+	2452598	2486132	3240	1206	813	831	707	774	961	1683	1266	1095	879	895	1042	15.8806	13.9914	13.7162	15.1099	13.2871	13.7019	26.563	20.0363	16.0357	13.2302	14.1708	13.6598	14.5294	14.033	20.8783	13.6869	853.046	1489.1	-0.80374	0.0084983	0.085556	FALSE	1125.4	769.58	0.54829	0.049553	0.1191	FALSE	981.729	765.253	0.35939	0.12147
ENSGALG00000003185		+	6367937	6381362	2772	1397	1586	1661	958	911	1248	244	319	160	1168	1069	1148	25.7906	38.2664	38.4367	28.7047	21.9256	24.9469	5.39917	7.07815	3.28504	24.647	23.7297	21.0992	34.1646	25.1924	5.25412	23.1586	1029.8	267.272	1.946	6.2607e-10	5.1669e-08	UP	1358.46	1291.27	0.073186	0.74361	0.93307	FALSE	1184.93	979.126	0.27524	0.23178
ENSGALG00000003189		+	4927211	4958617	5509	3102	2185	2389	1676	2338	2784	2551	2299	3053	1859	1486	2302	45.9052	42.2592	44.3148	40.2547	45.1059	44.6095	45.2484	40.8906	50.2461	31.4453	26.4417	33.9144	44.1597	43.3234	45.4617	30.6005	1694.65	2870.99	-0.76056	0.01047	0.10044	FALSE	2234.75	2081.76	0.10231	0.67122	0.87583	FALSE	1949.91	2105.09	-0.11048	0.62771
ENSGALG00000003194		-	4955473	4970589	2611	1347	1040	981	603	697	944	986	1096	1088	1442	1424	1778	22.0103	22.2096	20.0927	15.9918	14.8477	16.702	19.3111	21.5245	19.7716	26.9327	27.9781	28.9233	21.4375	15.8472	20.2024	27.9447	1403.07	1156.6	0.2787	0.34296	0.83001	FALSE	1850.89	914.918	1.0165	0.00016015	0.00078146	UP	1614.71	696.645	1.2128	2.1379e-07
ENSGALG00000003195		-	2506515	2515056	924	142	120	126	72	97	117	45	56	78	107	92	122	6.55663	7.24142	7.29248	5.3957	5.83894	5.84947	2.49045	3.10774	4.00537	5.6472	5.10777	5.60804	7.03018	5.6947	3.20119	5.45433	96.8805	64.6161	0.58431	0.16352	0.58564	FALSE	127.777	106.219	0.26659	0.46091	0.68657	FALSE	111.476	88.6673	0.33026	0.35928
ENSGALG00000003196		-	9290894	9300707	949	33	67	46	36	29	42	35	59	12	494	420	892	1.48358	3.93661	2.5922	2.62678	1.69967	2.04449	1.88599	3.18798	0.599978	25.3853	22.7038	39.9229	2.6708	2.12365	1.89131	29.3373	534.009	39.6188	3.7526	2.6783e-12	3.1032e-10	UP	704.132	41.4056	4.0879	6.1434e-14	1.1694e-12	UP	614.59	33.8615	4.1819	5.8071e-14
ENSGALG00000003199		+	5390278	5394159	2314	2125	1518	1623	1093	1331	1502	1621	1778	1964	1677	1423	1807	39.1796	36.5782	37.5087	32.7072	31.9925	29.9854	35.8226	39.4001	40.2715	35.342	31.5469	33.1679	37.7555	31.5617	38.4981	33.3523	1483.85	1951.76	-0.39543	0.17885	0.61423	FALSE	1957.09	1428.5	0.45421	0.089204	0.19322	FALSE	1707.34	1229.98	0.47311	0.034519
ENSGALG00000003201		+	2516648	2520836	2196	618	509	522	312	249	403	71	126	124	233	133	310	12.5615	13.5213	13.2995	10.2927	6.59813	8.86942	1.72975	3.07813	2.80304	5.41333	3.25053	6.27296	13.1274	8.58675	2.53697	4.97894	200.389	116.428	0.78336	0.02826	0.20149	FALSE	264.118	450.523	-0.77042	0.014442	0.041784	DOWN	230.522	302.841	-0.39365	0.22792
ENSGALG00000003203		+	2634371	2635472	933	115	28	42	34	37	59	38	53	90	97	264	91	5.25873	1.67337	2.40738	2.52339	2.20574	2.92128	2.08276	2.91289	4.577	5.07004	14.5157	4.14269	3.11316	2.55014	3.19088	7.90947	142.869	64.8701	1.1391	0.24505	0.71673	FALSE	188.858	47.4862	1.9917	0.097968	0.20865	FALSE	164.583	40.047	2.039	0.070869
ENSGALG00000003204		-	7334678	7340951	1776	776	535	534	383	363	461	327	291	391	376	365	505	18.6416	16.7967	16.0796	14.9329	11.3684	11.9911	9.41547	8.40193	10.4461	10.3244	10.543	12.0773	17.1726	12.7641	9.42116	10.9816	374.863	366.509	0.032514	0.91657	1	FALSE	494.469	498.562	-0.011893	0.96973	1	FALSE	431.414	381.221	0.17844	0.42666
ENSGALG00000003206		-	4714461	4718914	2061	507	449	385	199	307	361	89	177	155	125	148	118	10.7992	12.4991	10.2791	6.87954	8.52494	8.32586	2.2722	4.53129	3.67173	3.04334	3.7905	2.50221	11.1925	7.91011	3.49174	3.11202	120.122	152.967	-0.34871	0.30622	0.79031	FALSE	158.537	366.372	-1.2085	0.000104	0.00052993	DOWN	138.253	267.179	-0.95049	0.00071798
ENSGALG00000003208		-	20146841	20155084	1657	842	516	535	336	367	491	535	515	543	495	473	506	21.6797	17.3637	17.2667	14.0412	12.3191	13.6887	16.5108	15.9373	15.5488	14.5681	14.6438	12.9703	18.77	13.3496	15.999	14.0608	448.325	581.588	-0.37545	0.2214	0.68521	FALSE	591.443	508.437	0.21817	0.4999	0.72463	FALSE	515.894	372.31	0.47057	0.067386
ENSGALG00000003211		-	5625853	5635244	3335	2421	1456	1657	1971	2523	3177	2739	3081	3968	2743	2565	2917	46.3809	36.4549	39.7905	61.2849	63.0131	65.9022	62.894	70.9416	84.5418	60.0658	59.0857	55.6339	40.8754	63.4001	72.7924	58.2618	2495.99	3546.25	-0.50668	0.075647	0.37814	FALSE	3292.59	1488.47	1.1454	2.1718e-05	0.00012665	UP	2872.16	2378.52	0.27207	0.24234
ENSGALG00000003212		+	4699001	4704104	1857	1311	458	513	205	223	312	66	82	39	27	25	93	30.12	13.7521	14.7735	7.64415	6.67924	7.76149	1.81748	2.26429	0.996489	0.709044	0.690627	2.12713	19.5485	7.36163	1.69275	1.1756	41.7558	69.2358	-0.72954	0.29848	0.78125	FALSE	55.0443	593.292	-3.4301	3.2074e-05	0.00018162	DOWN	48.0742	230.088	-2.2589	7.4611e-11
ENSGALG00000003213		+	51250968	51253146	684	7	15	17	8	5	19	3	6	9	240	301	292	0.482472	1.35119	1.46871	0.894924	0.449276	1.41797	0.247838	0.497038	0.689877	18.9078	24.9454	20.0362	1.10079	0.920722	0.478251	21.2965	253.838	6.44486	5.2996	7.7751e-28	7.6199e-25	UP	334.999	11.1504	4.909	1.8789e-32	1.5346e-30	UP	292.191	9.57337	4.9317	1.063e-34
ENSGALG00000003217		+	926664	933480	740	11	10	6	12	42	40	12	9	15	102	140	137	0.634199	0.753499	0.433607	1.12289	3.15683	2.49707	0.829252	0.623649	0.961788	6.72187	9.70536	7.86343	0.607102	2.25893	0.804897	8.09688	115.379	13.0384	3.1455	1.4759e-10	1.3351e-08	UP	152.285	7.33497	4.3758	2.4144e-18	7.0195e-17	UP	132.827	28.2987	2.2307	5.3075e-08
ENSGALG00000003219		+	20154497	20159550	1601	433	462	423	187	224	254	106	148	161	221	174	224	11.5388	16.0903	14.1295	8.08793	7.78199	7.329	3.38573	4.74023	4.7715	6.73166	5.57536	5.94265	13.9195	7.73297	4.29915	6.08322	187.233	150.576	0.31434	0.38273	0.86424	FALSE	246.923	364.298	-0.56106	0.075326	0.168	FALSE	215.411	208.483	0.047166	0.85609
ENSGALG00000003220		-	3764045	3781142	3720	3465	2566	2559	1812	2485	3037	1480	1697	1772	2600	2677	2721	39.7397	38.4617	36.7878	33.7289	37.155	37.7142	20.3449	23.392	22.6017	34.0841	36.9165	31.0677	38.3297	36.1994	22.1129	34.0228	2436.12	1802.55	0.43455	0.14868	0.55741	FALSE	3214.19	2330.97	0.46352	0.087251	0.18996	FALSE	2803.52	2269.37	0.30494	0.20156
ENSGALG00000003221		+	3648559	3675771	1248	1089	996	1150	595	787	820	472	687	556	544	511	632	38.7501	46.3185	51.2927	34.3625	36.5081	31.5935	20.1308	29.381	22.0027	22.1259	21.8634	22.3883	45.4538	34.1547	23.8382	22.1259	510.151	626.633	-0.2967	0.34388	0.8307	FALSE	672.941	891.465	-0.4057	0.15506	0.30194	FALSE	587.059	690.005	-0.2331	0.34723
ENSGALG00000003227		+	6382936	6470026	1884	135	204	180	44	57	72	4	9	6	36	54	39	3.05715	6.03759	5.10938	1.61718	1.68278	1.76545	0.108572	0.244958	0.151109	0.931843	1.47037	0.879239	4.73471	1.68847	0.168213	1.09382	39.7415	6.94145	2.5173	0.00019971	0.004135	UP	52.4698	145.826	-1.4747	0.00089115	0.0036064	DOWN	45.7531	53.5919	-0.22814	0.56598
ENSGALG00000003228		-	4719325	4722726	1836	1169	751	650	1123	1511	1272	1546	1808	1636	1914	1660	2276	27.1648	22.8077	18.9329	42.354	45.7747	32.0049	43.06	50.4958	42.2796	50.8383	46.3821	52.6529	22.9685	40.0445	45.2784	49.9578	1762.93	1823.54	-0.048769	0.89424	1	FALSE	2325.15	689.058	1.7546	1.7312e-10	2.2311e-09	UP	2028.58	1238.95	0.71135	0.0010791
ENSGALG00000003233		+	2281515	2288928	2437	1330	827	950	551	668	874	887	747	671	724	718	823	23.2842	18.9219	20.8471	15.6561	15.246	16.5676	18.6125	15.7179	13.0643	14.4879	15.1142	14.3439	21.0177	15.8232	15.7982	14.6486	686.747	846.556	-0.30183	0.33518	0.82303	FALSE	905.983	837.571	0.11327	0.72408	0.9181	FALSE	790.311	649.406	0.2833	0.25376
ENSGALG00000003235		-	9754436	9773284	2244	859	667	561	454	623	630	529	384	358	437	507	546	16.3318	16.5736	13.3696	14.0094	15.4418	12.9694	12.0551	8.77481	7.56973	9.49686	11.5904	10.3346	15.425	14.1402	9.46654	10.474	452.328	467.484	-0.047548	0.90665	1	FALSE	596.86	565.601	0.077607	0.81975	0.97701	FALSE	520.636	534.756	-0.038607	0.87697
ENSGALG00000003238		+	1250362	1266193	4200	4903	3341	3456	2072	2358	3235	1814	1855	2175	2013	1805	2259	49.8055	44.3549	44.0049	34.1608	31.2269	35.5818	22.0864	22.6477	24.5714	23.3731	22.0467	22.8449	46.0551	33.6565	23.1018	22.7549	1837.67	2125.75	-0.21009	0.47013	0.93547	FALSE	2423.93	3162.33	-0.38364	0.13296	0.26708	FALSE	2114.59	2379.76	-0.17044	0.42728
ENSGALG00000003241		-	5179384	5181209	991	61	49	18	49	53	61	81	87	135	117	75	116	2.62616	2.757	0.97135	3.42381	2.97465	2.84354	4.17973	4.50168	6.46368	5.75749	3.88242	4.97173	2.11817	3.08067	5.04837	4.87055	92.7119	109.292	-0.23736	0.52818	0.96903	FALSE	122.23	34.2367	1.836	2.4142e-05	0.00013991	UP	106.644	51.3794	1.0535	0.0051979
ENSGALG00000003242		-	2288879	2291815	1750	17	26	14	4	8	12	12	8	13	11	9	10	0.414453	0.828418	0.427826	0.158274	0.254265	0.316771	0.350655	0.234413	0.352473	0.306532	0.263827	0.242709	0.556899	0.243103	0.312514	0.271023	9.12387	11.9862	-0.39366	0.67086	1	FALSE	12.0339	15.9087	-0.40271	0.67864	0.88238	FALSE	10.4969	7.18171	0.54756	0.66008
ENSGALG00000003243		-	2636975	2674730	4919	1115	824	858	400	496	688	508	443	459	1749	1447	799	11.1563	10.7752	10.7609	6.49576	6.46991	7.45373	6.09233	5.32741	5.10758	20.0029	17.4087	7.95889	10.8975	6.80647	5.50911	15.1235	1243.55	515.798	1.2696	0.016725	0.13979	FALSE	1640.62	759.723	1.1107	0.036262	0.091525	FALSE	1430.33	488.832	1.5489	0.0066126
ENSGALG00000003245		-	2293641	2294969	663	487	341	354	108	149	206	206	275	346	215	190	222	31.3386	28.6784	28.554	11.2797	12.4999	14.3535	15.8888	21.2691	24.7618	15.8142	14.7013	14.2221	29.5237	12.711	20.6399	14.9125	190.167	299.072	-0.65323	0.044926	0.27475	FALSE	250.838	320.019	-0.3514	0.24054	0.4261	FALSE	218.812	142.023	0.62356	0.046264
ENSGALG00000003246		-	5183006	5185861	1470	1307	887	909	434	497	783	355	303	315	486	386	575	37.9335	33.645	33.0692	20.4437	18.805	24.6063	12.3495	10.5695	10.1675	16.1228	13.4705	16.614	34.8826	21.285	11.0288	15.4024	435.001	356.029	0.28902	0.33854	0.82652	FALSE	573.646	838.287	-0.54728	0.049661	0.1193	FALSE	500.509	526.785	-0.073818	0.73429
ENSGALG00000003247		+	4723204	4737458	3522	2228	1826	1781	1068	1151	1445	1107	1025	1274	912	825	1069	26.9892	28.9085	27.0428	20.9976	18.1769	18.9531	16.0729	14.9233	17.1633	12.6278	12.0165	12.8917	27.6468	19.3759	16.0532	12.512	847.22	1238.97	-0.54833	0.067397	0.35346	FALSE	1117.49	1591.82	-0.51041	0.0585	0.13632	FALSE	974.913	1148.48	-0.23638	0.32498
ENSGALG00000003248		+	9801318	9816323	3762	4081	2892	2952	1987	2632	3068	1860	2297	2733	1713	1842	2357	46.6541	43.2087	42.3011	36.8675	39.2264	37.9766	25.4864	31.5608	34.7471	22.384	25.32	26.8251	44.0546	38.0235	30.5981	24.843	1782.75	2498.2	-0.48678	0.095462	0.4327	FALSE	2351.94	2687.87	-0.19261	0.45747	0.68313	FALSE	2051.9	2390.97	-0.22064	0.32189
ENSGALG00000003249		+	9308663	9321759	1690	894	560	658	378	552	650	268	369	312	367	382	378	22.5692	18.4763	20.8217	15.4879	18.1671	17.7676	8.10934	11.1962	8.75967	10.5901	11.5956	9.5001	20.6224	17.1409	9.35505	10.5619	343.615	346.622	-0.012573	0.9552	1	FALSE	453.373	569.951	-0.33014	0.21544	0.39155	FALSE	395.437	488.352	-0.30447	0.19178
ENSGALG00000003250		-	4719407	4722948	783	847	723	752	273	389	408	182	312	455	233	155	260	46.2697	51.6181	51.4925	24.2046	27.7034	24.133	11.9167	20.4849	27.6427	14.5488	10.1811	14.1399	49.7934	25.347	20.0148	12.9566	194.303	340.668	-0.81006	0.048879	0.28923	FALSE	256.169	635.882	-1.3117	1.1587e-05	7.164e-05	DOWN	223.524	333.691	-0.57809	0.037938
ENSGALG00000003254		+	2295195	2297365	1125	527	431	475	276	320	416	453	412	506	465	479	480	30.8847	33.0111	34.8931	26.2521	24.4485	26.3976	31.8203	29.0198	32.9791	31.1489	33.7535	28.0048	32.9296	25.6994	31.2731	30.9691	433.984	499.017	-0.20145	0.49592	0.94902	FALSE	572.597	392.045	0.5465	0.061634	0.14228	FALSE	499.431	315.001	0.66493	0.011052
ENSGALG00000003258		-	2540321	2553499	2198	104	93	108	83	86	90	23	23	49	47	50	49	2.17504	2.54195	2.8312	2.81731	2.34478	2.03805	0.576547	0.578132	1.13969	1.12354	1.25735	1.02021	2.51606	2.40005	0.764789	1.1337	44.5243	33.9978	0.38915	0.49968	0.95097	FALSE	58.7483	83.9591	-0.51514	0.23646	0.4207	FALSE	51.2406	82.3749	-0.68492	0.099206
ENSGALG00000003259		+	4984384	4988102	1425	909	737	792	580	626	721	346	398	586	429	365	432	27.2153	28.8381	29.7226	28.1838	24.4339	23.3735	12.4165	14.3218	19.512	14.6813	13.1399	12.8763	28.592	25.3304	15.4168	13.5658	371.789	479.928	-0.36834	0.21875	0.68267	FALSE	490.379	666.256	-0.44218	0.1176	0.24209	FALSE	427.772	607.467	-0.50596	0.04495
ENSGALG00000003260		-	6643044	6652817	1934	1054	846	876	475	738	742	399	548	494	476	434	569	24.2024	25.3886	25.2136	17.7025	22.0925	18.4485	10.9816	15.1239	12.6154	12.4935	11.9828	13.0074	24.9349	19.4145	12.907	12.4946	446.298	525.506	-0.2357	0.4585	0.92728	FALSE	588.673	757.501	-0.36378	0.19986	0.36884	FALSE	513.572	608.352	-0.24434	0.31842
ENSGALG00000003261		-	5335537	5350085	2928	6238	4096	4395	12292	14910	14405	16738	19168	23438	22948	21567	18609	126.432	108.498	111.656	404.35	393.967	316.129	406.62	466.932	528.31	531.636	525.597	375.486	115.529	371.482	467.287	477.573	19361	21525.1	-0.15287	0.53674	0.97428	FALSE	25543.7	3976.09	2.6835	1.0965e-17	3.0225e-16	UP	22276.7	13168.9	0.7584	0.00067052
ENSGALG00000003267		-	5321360	5329469	2389	1768	1351	1412	1117	1397	1708	2224	1792	1527	2954	3282	2680	32.4711	32.428	32.5059	33.2959	33.4488	33.9658	48.9579	39.5565	31.1896	62.013	72.4777	49.0014	32.4684	33.5702	39.9013	61.164	2737.59	2039.6	0.42462	0.15203	0.56469	FALSE	3612.72	1233.21	1.5507	2.5306e-08	2.4322e-07	UP	3150.54	1313.54	1.2621	8.4936e-07
ENSGALG00000003273		+	2554021	2560166	1777	808	638	817	178	218	252	79	148	240	179	140	236	19.3994	20.0192	24.5873	6.93617	6.82343	6.55112	2.27341	4.27074	6.40831	4.91232	4.04162	5.64089	21.3353	6.77024	4.31749	4.86495	165.999	166.967	-0.0083879	0.95931	1	FALSE	218.89	620.291	-1.5027	7.1457e-07	5.4672e-06	DOWN	191.005	202.619	-0.08516	0.82975
ENSGALG00000003277		+	6661442	6678625	2229	619	472	495	294	366	458	166	152	183	185	267	281	12.0315	11.9901	12.06	9.2747	9.27429	9.63904	3.86733	3.5509	3.95582	4.11016	6.24011	5.43745	12.0272	9.39601	3.79135	5.26257	222.369	182.43	0.28561	0.4129	0.8888	FALSE	293.498	431.649	-0.55651	0.059123	0.13759	FALSE	256.017	347.382	-0.44029	0.09253
ENSGALG00000003281		+	2756161	2764123	2134	1326	981	1086	588	743	1069	385	588	562	506	492	589	26.5102	25.6324	27.2152	19.0796	19.3655	23.1412	9.22579	14.129	12.4957	11.5632	11.8273	11.7231	26.4526	20.5288	11.9502	11.7045	480.399	558.192	-0.21653	0.47709	0.93862	FALSE	633.731	923.113	-0.54264	0.048198	0.11637	FALSE	552.84	737.942	-0.41665	0.069471
ENSGALG00000003282		-	5296817	5306850	4094	2250	1168	1116	1935	2342	2859	6719	3838	2634	4301	4123	5199	28.9839	19.6638	18.0198	40.4555	39.3306	39.8774	103.741	59.4215	37.7351	63.3287	63.8614	66.6734	22.2225	39.8878	66.966	64.6211	4115.4	4900.06	-0.25177	0.64796	1	FALSE	5428.7	1202.78	2.1742	2.2354e-15	4.9449e-14	UP	4735.99	2224.8	1.09	9.0758e-07
ENSGALG00000003283		+	3800421	3815388	2459	274	313	248	1348	664	1848	4964	841	282	4688	5381	5702	4.75397	7.09741	5.39349	37.9593	15.0191	34.7173	103.231	17.5375	5.4414	92.9716	112.259	98.4899	5.74829	29.2319	42.07	101.24	4791.36	2307.37	1.0542	0.12671	0.51005	FALSE	6322.33	230.974	4.7747	4.1979e-56	1.165e-53	UP	5514.82	1205.36	2.1938	1.78e-21
ENSGALG00000003284		-	6685106	6696264	1326	960	816	770	456	548	615	287	268	270	339	315	432	30.8882	34.3132	31.0545	23.8127	22.9864	21.4257	11.0682	10.3638	9.6614	12.4674	12.1866	13.8377	32.0853	22.7416	10.3645	12.8306	327.011	301.684	0.1163	0.69543	1	FALSE	431.331	695.465	-0.68918	0.0169	0.047742	DOWN	376.321	507.813	-0.43233	0.097202
ENSGALG00000003285		-	10365016	10375987	7275	593	610	699	44	47	104	7	16	6	12	9	8	3.47765	4.67532	5.13832	0.4188	0.359334	0.660394	0.0492042	0.112776	0.0391326	0.0804395	0.0634636	0.0467068	4.43043	0.479509	0.0670376	0.0635366	8.8986	10.7206	-0.26874	0.80573	1	FALSE	11.7364	527.252	-5.4894	1.8529e-37	1.9589e-35	DOWN	10.2354	58.7163	-2.5202	5.6849e-06
ENSGALG00000003286		+	3691660	3715351	2118	46	103	93	63	85	77	15	55	90	84	263	26	0.955946	2.79745	2.42254	2.1249	2.30284	1.73262	0.373628	1.37374	2.08005	1.99532	6.57176	0.537907	2.05865	2.05346	1.2758	3.035	121.018	56.8393	1.0903	0.46716	0.93349	FALSE	160.087	69.1079	1.2119	0.40147	0.62166	FALSE	139.429	71.0419	0.97279	0.47959
ENSGALG00000003287		+	5118151	5125965	3295	718	601	663	245	281	372	242	242	255	206	206	247	9.2968	10.1703	10.7606	5.1487	4.74335	5.21543	3.75575	3.76608	3.67202	3.04883	3.20721	3.18394	10.0759	5.03583	3.73128	3.14666	199.417	269.648	-0.43528	0.1955	0.64467	FALSE	263.075	542.956	-1.0454	0.00045033	0.0019611	DOWN	229.497	279.356	-0.28363	0.29833
ENSGALG00000003288		+	10102159	10116869	2660	1595	1056	1491	684	982	1072	654	479	590	606	601	740	25.5825	22.1359	29.9759	17.8058	20.5335	18.6173	12.5728	9.23386	10.5242	11.11	11.5907	11.8161	25.8981	18.9855	10.777	11.5056	588.563	629.373	-0.09672	0.76551	1	FALSE	776.424	1127.26	-0.5379	0.048206	0.11638	FALSE	677.339	851.306	-0.3298	0.15924
ENSGALG00000003289		+	9321757	9344610	2749	1583	1343	1299	909	1018	1314	1038	1072	1284	1028	1013	1306	27.2109	30.1709	27.9888	25.36	22.8129	24.4566	21.3862	22.1474	24.5461	20.1982	20.9374	22.3493	28.4569	24.2098	22.6932	21.1616	1009.86	1233.68	-0.28881	0.33262	0.82101	FALSE	1332.15	1154.64	0.20631	0.42327	0.64676	FALSE	1162.19	1011.5	0.20036	0.37507
ENSGALG00000003293		+	2563345	2589694	6206	2599	2171	2258	1494	1573	2004	1389	1035	1152	1278	1090	1321	17.8673	19.5057	19.4576	16.6696	14.0978	14.9172	11.4453	8.55181	8.80766	10.0425	9.01011	9.04095	18.9435	15.2282	9.60159	9.36451	1117.6	1309.18	-0.22826	0.4545	0.92353	FALSE	1474.08	1922.3	-0.38302	0.15014	0.2944	FALSE	1285.91	1590.29	-0.3065	0.18317
ENSGALG00000003294		+	6696138	6712562	6621	698	558	714	286	424	447	75	90	109	115	101	142	4.49776	4.69921	5.76702	2.99109	3.56185	3.11879	0.579262	0.697025	0.781129	0.847024	0.782552	0.910936	4.988	3.22391	0.685805	0.846837	107.755	99.3417	0.11728	0.7711	1	FALSE	142.119	540.333	-1.9268	7.8237e-10	9.3708e-09	DOWN	123.995	359.89	-1.5373	8.2269e-08
ENSGALG00000003295		-	10174899	10197420	822	241	262	169	258	334	353	140	104	93	174	113	158	12.5086	17.7723	10.9949	21.7338	22.6	19.8383	8.7095	6.4877	5.36823	10.3228	7.05215	8.1641	13.7586	21.3907	6.85514	8.51303	134.469	124.023	0.11666	0.72278	1	FALSE	177.29	184.694	-0.059023	0.89768	1	FALSE	154.67	296.227	-0.93751	0.001146
ENSGALG00000003297		-	5137852	5152251	4261	3612	2993	3367	1123	1385	1721	579	610	727	811	808	1146	54.1664	58.6596	63.2904	27.3328	27.0771	27.9448	10.4072	10.9945	12.1247	13.9014	14.5695	17.109	58.7054	27.4516	11.1755	15.1933	830.715	696.321	0.2546	0.39329	0.87318	FALSE	1095.78	2731.55	-1.3178	1.0907e-06	8.0819e-06	DOWN	956.078	1315.39	-0.4603	0.048211
ENSGALG00000003298		-	4988119	4994687	1878	594	408	425	227	234	301	201	220	266	202	235	237	13.4945	12.1138	12.1024	8.36984	6.93033	7.40412	5.47315	6.00698	6.72057	5.24538	6.4193	5.36014	12.5702	7.5681	6.0669	5.67494	205.167	249.432	-0.28185	0.3795	0.86178	FALSE	270.736	385.948	-0.51152	0.07944	0.17556	FALSE	236.146	239.136	-0.018152	0.9481
ENSGALG00000003299		-	2316115	2337687	4341	1235	941	900	711	959	1114	769	523	614	890	876	986	12.2422	12.1908	11.1827	11.4389	12.3931	11.9568	9.13674	6.23101	6.76887	10.0841	10.4411	9.73033	11.8719	11.9296	7.37887	10.0852	835.089	697.955	0.2588	0.38752	0.86922	FALSE	1101.68	835.231	0.39946	0.1513	0.29622	FALSE	961.008	865.215	0.15149	0.54566
ENSGALG00000003304		-	3825550	3857837	1946	448	421	346	367	463	592	495	371	436	449	502	511	10.1776	12.4997	9.85275	13.5319	13.7126	14.5623	13.4787	10.13	11.0157	11.6593	13.7127	11.5571	10.8434	13.9356	11.5414	12.3097	445	475.972	-0.097072	0.75039	1	FALSE	587.185	332.763	0.81932	0.0050383	0.016664	UP	512.167	440.841	0.21636	0.42877
ENSGALG00000003307		-	4995019	5000995	2002	7043	6510	6808	3578	3759	5633	2947	3086	3711	3236	2620	3360	150.092	181.314	181.858	123.755	104.434	129.981	75.2754	79.0426	87.9522	78.8253	67.1355	71.285	171.088	119.39	80.7567	72.4153	2787.19	3540.7	-0.34522	0.23175	0.69912	FALSE	3675.87	5601.02	-0.6076	0.021276	0.058258	FALSE	3206.77	4022.21	-0.32687	0.1275
ENSGALG00000003308		+	9344755	9360945	3773	2451	2007	2105	866	1074	1542	588	670	729	906	862	1142	52.0508	55.7034	56.0337	29.8487	29.7343	35.4574	14.967	17.1011	17.2174	21.9922	22.0111	24.144	54.596	31.6801	16.4285	22.7158	877.314	723.008	0.27908	0.35344	0.83929	FALSE	1157.24	1793.47	-0.63206	0.019409	0.053834	FALSE	1009.62	1071.98	-0.086472	0.6677
ENSGALG00000003309		-	2592486	2644422	1680	135	120	134	69	110	118	135	117	107	37	27	32	3.42838	3.98278	4.26552	2.84398	3.64181	3.24471	4.10924	3.57113	3.022	1.07402	0.82446	0.809028	3.89223	3.2435	3.56746	0.902504	29.1569	131.737	-2.1757	4.339e-07	2.025e-05	DOWN	38.4498	106.947	-1.4758	0.00084836	0.003456	DOWN	33.54	91.9084	-1.4543	0.00051912
ENSGALG00000003313		+	5162260	5165312	1665	357	274	211	257	264	292	183	267	214	435	302	478	9.14784	9.17594	6.77712	10.6882	8.81909	8.10161	5.62049	8.22292	6.09845	12.7408	9.30482	12.1937	8.36697	9.20298	6.64729	11.4131	364.98	242.665	0.58885	0.064247	0.34254	FALSE	481.223	227.583	1.0803	0.00032	0.0014488	UP	419.879	257.794	0.70376	0.0051506
ENSGALG00000003314		+	5010026	5020830	1052	1225	694	642	1104	1378	1791	6577	3589	3556	5586	4035	5123	49.6804	36.7839	32.6359	72.6675	72.8563	78.6471	319.705	174.939	160.386	258.944	196.763	206.839	39.7001	74.7236	218.343	220.849	4466.53	5063.78	-0.18106	0.68253	1	FALSE	5889.87	682.497	3.1093	4.4532e-28	2.7326e-26	UP	5138.07	1324.07	1.9563	1.5011e-17
ENSGALG00000003318		-	5023908	5025606	1403	329	256	237	146	146	241	169	187	148	145	139	211	10.0047	10.1741	9.03374	7.2058	5.78801	7.93528	6.1598	6.8346	5.00523	5.04001	5.08244	6.38775	9.73751	6.97636	5.99988	5.5034	148.34	184.914	-0.31794	0.40386	0.88079	FALSE	195.658	223.298	-0.19064	0.58839	0.81028	FALSE	170.723	164.672	0.052066	0.86861
ENSGALG00000003319		+	6713489	6719964	1307	72	77	79	56	52	64	16	30	18	122	104	99	2.62999	3.67589	3.6171	3.31995	2.47625	2.53128	0.70051	1.31707	0.731223	5.09376	4.56779	3.60011	3.30766	2.77583	0.916266	4.42055	99.3892	23.4805	2.0816	7.4587e-06	0.00024825	UP	131.105	63.1771	1.0532	0.0076254	0.024035	UP	114.345	54.5152	1.0687	0.0043576
ENSGALG00000003321		+	5025787	5028892	855	517	507	549	232	232	375	278	328	311	300	160	303	25.7982	33.0641	34.3386	18.7892	15.0923	20.2613	16.6271	19.6715	17.2589	17.111	9.59995	15.0522	31.067	18.0476	17.8525	13.9211	228.429	334.678	-0.55103	0.10279	0.45168	FALSE	301.074	434.422	-0.52898	0.096525	0.20621	FALSE	262.719	259.606	0.0172	0.93965
ENSGALG00000003322		+	3781094	3800952	2487	494	588	525	459	363	591	269	167	168	355	286	359	8.47453	13.183	11.2891	12.7798	8.11829	10.9778	5.53113	3.44326	3.20519	6.96104	5.89937	6.13115	10.9822	10.6253	4.05986	6.33052	302.709	222.337	0.44518	0.16421	0.58645	FALSE	399.228	446.475	-0.16137	0.63559	0.84957	FALSE	348.273	443.986	-0.3503	0.18263
ENSGALG00000003323		-	2658956	2694119	2568	279	226	220	103	88	102	102	185	379	2809	5818	1209	5.48541	5.80715	5.42175	3.28673	2.25557	2.17142	2.40369	4.37161	8.28704	63.1267	137.54	23.6641	5.57144	2.57124	5.02078	74.777	3144.04	236.65	3.7318	0.010227	0.09887	FALSE	4155.58	197.642	4.3941	0.0049045	0.016283	UP	3620.6	93.7661	5.271	0.0012305
ENSGALG00000003324		-	4848542	4880892	1879	3562	5036	5374	836	690	2167	200	212	210	144	127	234	84.9945	157.048	160.734	32.3762	21.4642	55.9879	5.72005	6.07992	5.57278	3.9275	3.64377	5.55868	134.259	36.6094	5.79091	4.37665	150.2	227.113	-0.59652	0.098518	0.44088	FALSE	198.072	3926.72	-4.3092	7.5422e-13	1.28e-11	DOWN	172.86	1100.69	-2.6707	0.00034545
[truncated: 13,683 more rows]
[truncated: 20 more columns]
